# Supplementary material for: Numerical study and orthogonal analysis of optimal performance parameters for vertical cooling of sintered ore
Source: Sci Rep. 2024 Feb 28;14:4904. doi: 10.1038/s41598-024-52583-6 (PMC10901770; doi:10.1038/s41598-024-52583-6)
Supplement: Supplementary file 1 — Supplementary Information. [file 41598_2024_52583_MOESM1_ESM.zip]

Archive with 13 entries (12 files):
- DATA/
- DATA/orthogonal table.xlsx
- DATA/Cooling section height working condition parameters Table 1.xlsx
- DATA/Inlet air temperature working condition parameter table.xlsx
- DATA/Gas-solid ratio working condition parameter table.xlsx
- DATA/Cooling section height working condition parameter table.xlsx
- DATA/Cooling section height radial.xlsx
- DATA/Cooling Section Diameter Working Parameters Table 1.xlsx
- DATA/Inlet air temperature working condition parameter table 1.xlsx
- DATA/Cooling section diameter working condition parameter table.xlsx
- DATA/Gas-solid ratio radial.xlsx
- DATA/Inlet air temperature radial.xlsx
- DATA/Cooling section diameter radial.xlsx
