# Supplementary material for: Numerical study and orthogonal analysis of optimal performance parameters for vertical cooling of sintered ore
Source: Sci Rep. 2024 Feb 28;14:4904. doi: 10.1038/s41598-024-52583-6 (PMC10901770; doi:10.1038/s41598-024-52583-6)
Supplement: Supplementary file 1 — Supplementary Information. [file 41598_2024_52583_MOESM1_ESM.zip › DATA/orthogonal table.xlsx]

## Sheet: Sheet1
Test number	Parameter 1	Parameter 2	Parameter 3	Parameter 4
	gas-solid ratio（m3/t）	Import air temperature（℃）	Cooling section height（m）	Cooling section diameter（m）
1	900、7.8	20	6	10.25
2	900	30	7	11.25
3	900	40	8	12.25
4	900	50	9	13.25	T	H	R
5	1000、8.6	20	7	12.25	293.15	0	0.5
6	1000	30	6	13.25	303.15	-1	1
7	1000	40	9	10.25	313.15	2	-0.5
8	1000	50	8	11.25	323.15	1	0
9	1100、9.5	20	8	13.25	293.15	1	1
10	1100	30	9	12.25	303.15	2	0.5
11	1100	40	6	11.25	313.15	-1	0
12	1100	50	7	10.25	323.15	0	-0.5
13	1200、10.4	20	9	11.25	293.15	2	0
14	1200	30	8	10.25	303.15	1	-0.5
15	1200	40	7	13.25	313.15	0	1
16	1200	50	6	12.25	323.15	-1	0.5
the best	1200	50	6	13.25	323.15	-1	1

## Sheet: Sheet2
Test serial number	Sintering ore outlet temperature（℃）	Cooling air outlet temperature（℃）	The heat value carried by the cooling air（kW）	Material layer resistance loss（Pa）	ambient temperature	Specific heat capacity	mass flow	inlet pressure	Pressure		Extreme value differentiation	Differential pressure loss	Weighted comprehensive value
1	131.29	666.45	26043.1	2764.58	20	1.063	42.51	3290.1	525.52		0.128461	0.62734	0.278125
2	144.791	643.539	25732.9	2641.61	20	1.063	43.6875	3126.02	484.408		0.091861	0.671764	0.265832
3	161.14	615.87	25306.9	2500.65	20	1.063	45.147	2951.2	450.55		0.0415834	0.72269	0.245915
4	174.17	585.95	24954.6	2359.14	20	1.063	47.102	2781.9	422.76		0	0.773813	0.232144
5	71.339	613.63	28274.4	2389.1	20	1.063	50.649	2896.8	507.7		0.391802	0.762989	0.503158
6	89.35	613.5	28357.5	1733.05	20	1.063	50.81	2222.5	489.45		0.401608	1	0.581125
7	104.56	630.91	28351.7	4501.07	20	1.063	49.22	5071.7	570.63		0.400927	0	0.280649
8	119.32	627.6	28235	3302.89	20	1.063	49.309	3836.5	533.61		0.387152	0.432865	0.400866
9	30.221	551	30317.5	2463.77	20	1.063	61.377	2991.9	528.13		0.632927	0.736013	0.663853
10	44.814	561.13	30360.5	3294.27	20	1.063	60.199	3845.7	551.43		0.638007	0.43598	0.577399
11	65.796	612.51	31443.8	2660.47	20	1.063	56.443	3261.7	601.23		0.765861	0.664952	0.735588
12	84.716	616.39	31393.6	3787.37	20	1.063	55.952	4424.1	636.73		0.759928	0.257838	0.609301
13	25.6955	491.031	31409.5	4022.45	20	1.063	72.5969	4644.66	622.209		0.761815	0.172911	0.585144
14	42.6489	518.261	32142.9	4390.38	20	1.063	69.8067	5062.38	671.997		0.848361	0.0399888	0.60585
15	43.8582	524.859	32624.8	2288.7	20	1.063	69.8306	2868.37	579.678		0.905245	0.799262	0.87345
16	58.1682	557.826	33427.7	2339.84	20	1.063	66.7288	2956.25	616.412		1	0.780787	0.934236
17	55.702	547.64	33292.1	1979.92	20	1.063	67.872	2569.3	589.38		0.983996	0.910814	0.962041
		Maximum difference	8473.11	2768.02
	Parameter 1	Parameter 2	Parameter 3	Parameter 4
Level 1	0.255504	0.50757	0.632269	0.443481
Level 2	0.44145	0.507551	0.562935	0.496858
Level 3	0.646535	0.533901	0.479121	0.565177
Level 4	0.74967	0.544137	0.418834	0.587643
range	0.494166	0.0365855	0.213435	0.144162
Extreme value differentiation	0.128461	0.091861	0.0415834	0	0.391802	0.401608	0.400927	0.387152	0.632927	0.638007	0.765861	0.759928	0.761815	0.848361	0.905245	1
Differential pressure loss	0.62734	0.671764	0.72269	0.773813	0.762989	1	0	0.432865	0.736013	0.43598	0.664952	0.257838	0.172911	0.0399888	0.799262	0.780787
Weighted comprehensive value	0.278125	0.265832	0.245915	0.232144	0.503158	0.581125	0.280649	0.400866	0.663853	0.577399	0.735588	0.609301	0.585144	0.60585	0.87345	0.934236
												，
