# Supplementary material for: Numerical study and orthogonal analysis of optimal performance parameters for vertical cooling of sintered ore
Source: Sci Rep. 2024 Feb 28;14:4904. doi: 10.1038/s41598-024-52583-6 (PMC10901770; doi:10.1038/s41598-024-52583-6)
Supplement: Supplementary file 1 — Supplementary Information. [file 41598_2024_52583_MOESM1_ESM.zip › DATA/Gas-solid ratio working condition parameter table.xlsx]

## Sheet: 1-1
z Coordinate (m)	Sinter temperature (K)	Cooling air temperature (K)	Cooling air velocity (m/s)	Cooling air pressure (Pa)				Environmental parameters		Sinter Ore Parameters				Cooling air parameters
-6	522.56	522.39	0.00093241	3250.4				Ambient temperature (degrees Celsius)	20	Inlet temperature (degrees Celsius)	750	Outlet temperature (degrees Celsius)	239.14	Inlet temperature (degrees Celsius)	40	Outlet temperature (degrees Celsius)	645.11
-5	524.31	523.74	0.0060367	3250				Ambient pressure (Pa)	101325	Mass flow rate (kg/s)	102.36	Specific heat capacity (kj/kg*k)	0.7397	Mass flow rate (kg/s)	38.286	Specific heat capacity (kj/kg*k)	1.063
-4	483.2	481.63	0.036129	3247.8										Inlet enthalpy (kj/kg)		Exit enthalpy (kj/kg)
-3	540.6	531	0.23751	3228.7										Inlet pressure (Pa)	2766.2	Outlet pressure (Pa)	424.38
-2	531.66	509.78	0.84956	3190.9										Molar mass (kg/mol)	0.029	Molar gas constant (J/mol*K)	8.314
-1	683.95	652.83	1.5298	3053.6
9.2426e-16	792.97	757.83	1.195	2766.2				Enthalpy analysis						pressure loss	2341.82
1	909.86	881.09	1.0413	2475.3				Sinter exothermic	38680.1
2	937.56	937.64	0.99366	2136.3				Cooling air heat gain	0
3	935.04	935.73	0.97481	1792.7				thermal efficiency	0
4	936.18	936.32	0.96366	1451.5
5	942.36	942	0.96222	1111.5				Exergy analysis
6	956.8	956.07	0.96027	771.03				The inlet temperature of sinter is exergy	49784.1				-102.33	-116.89	38.286
7	993.15	992.81	0.87765	424.38				The temperature of sinter outlet is exergy	12834.8				239.14	645.11
8	1022.9	1022.9	0.65054	281.77				The inlet temperature of cooling air is exergy	249.766				2766.2	424.38
9	1023.1	1023.1	0.31791	279.65				Cooling air outlet temperature exergy	22613.3
10	1023.1	1023.1	0.11017	284.22				The inlet pressure of cooling air is exergy	5912.72
11	1023.2	1023.2	0.047364	285.07				The cooling air outlet pressure exergy	917.513
12	1023.1	1023.1	0.020913	288.53
14	1023.2	1023.2	0.0027192	290.89				Exergy change of sinter	36949.2
15	1023.2	1023.2	0.00073071	291.05				Exergy change of cooling wind	17368.3
16	1023.2	1023.2	0.0001799	291.09
								Exergy efficiency	0.470059

## Sheet: 1-2
z Coordinate (m)	Sinter temperature (K)	Cooling air temperature (K)	Cooling air velocity (m/s)	Cooling air pressure (Pa)				Environmental parameters		Sinter Ore Parameters				Cooling air parameters
-6	442.74	442.62	0.0010485	3617				Ambient temperature (degrees Celsius)	20	Inlet temperature (degrees Celsius)	750	Outlet temperature (degrees Celsius)	162.82	Inlet temperature (degrees Celsius)	40	Outlet temperature (degrees Celsius)	644.36
-5	443.91	443.49	0.0068148	3616.7				Ambient pressure (Pa)	101325	Mass flow rate (kg/s)	102.36	Specific heat capacity (kj/kg*k)	0.7397	Mass flow rate (kg/s)	43.495	Specific heat capacity (kj/kg*k)	1.063
-4	412.77	411.63	0.040742	3614.6										Inlet enthalpy (kj/kg)		Exit enthalpy (kj/kg)
-3	460.78	452.99	0.26292	3596.8										Inlet pressure (Pa)	3126.4	Outlet pressure (Pa)	484.46
-2	456.36	439.77	0.94869	3562.2										Molar mass (kg/mol)	0.029	Molar gas constant (J/mol*K)	8.314
-1	605.59	573.43	1.7317	3431.8
9.2426e-16	745.81	707.68	1.3516	3126.4				Enthalpy analysis						pressure loss
1	888.21	849.84	1.1798	2810.8				Sinter exothermic	44458.7
2	938.5	936.42	1.1285	2432				Cooling air heat gain	0
3	937.12	937.91	1.1081	2041.1				thermal efficiency	0
4	937.71	937.95	1.096	1652.6
5	943.24	942.94	1.0945	1265.5				Exergy analysis
6	956.98	956.27	1.0919	878.12				The inlet temperature of sinter is exergy	49784.1				102.36	-132.14	43.495
7	992.53	992.16	0.99742	484.46				The temperature of sinter outlet is exergy	7638.33				162.82	644.36	2641.94
8	1022.9	1022.9	0.7392	322.54				The inlet temperature of cooling air is exergy	283.748				3126.4	484.46
9	1023.1	1023.1	0.36134	320.15				Cooling air outlet temperature exergy	25656.3
10	1023.1	1023.1	0.12523	325.36				The inlet pressure of cooling air is exergy	7578.68
11	1023.2	1023.2	0.053827	326.34				The cooling air outlet pressure exergy	1189.56
12	1023.1	1023.1	0.023768	330.28
14	1023.2	1023.2	0.0030907	332.95				Exergy change of sinter	42145.7
15	1023.2	1023.2	0.00083975	333.13				Exergy change of cooling wind	18983.5
16	1023.2	1023.2	0.00022013	333.18
								Exergy efficiency	0.450425

## Sheet: 1-3
z Coordinate (m)	Sinter temperature (K)	Cooling air temperature (K)	Cooling air velocity (m/s)	Cooling air pressure (Pa)				Environmental parameters		Sinter Ore Parameters				Cooling air parameters
-6	382.33	382.27	0.0011919	3909.1				Ambient temperature (degrees Celsius)	20	Inlet temperature (degrees Celsius)	750	Outlet temperature (degrees Celsius)	105.51	Inlet temperature (degrees Celsius)	40	Outlet temperature (degrees Celsius)	634.74
-5	382.45	382.2	0.0077027	3908.8				Ambient pressure (Pa)	101325	Mass flow rate (kg/s)	102.36	Specific heat capacity (kj/kg*k)	0.7397	Mass flow rate (kg/s)	48.957	Specific heat capacity (kj/kg*k)	1.063
-4	363.9	363.18	0.04551	3906.8										Inlet enthalpy (kj/kg)		Exit enthalpy (kj/kg)
-3	394.28	388.81	0.29291	3889.7										Inlet pressure (Pa)	3427.2	Outlet pressure (Pa)	538.91
-2	395.18	384.03	1.0473	3857.8										Molar mass (kg/mol)	0.029	Molar gas constant (J/mol*K)	8.314
-1	507	477.76	1.9259	3737.8
9.2426e-16	672.27	631.42	1.4897	3427.2				Enthalpy analysis						pressure loss
1	847.51	800.85	1.2993	3097.5				Sinter exothermic	48798
2	926.64	920.58	1.2475	2690.1				Cooling air heat gain	0
3	929.97	930.63	1.228	2260.2				thermal efficiency	0
4	931.73	931.91	1.2163	1831.2
5	938.01	937.64	1.2157	1403.2				Exergy analysis
6	952.47	951.66	1.213	974.65				The inlet temperature of sinter is exergy	49784.1				102.36	-132.14	43.495
7	989.52	989.05	1.1065	538.91				The temperature of sinter outlet is exergy	3956.03				105.51	634.74	2888.29
8	1022.9	1022.9	0.81792	359.71				The inlet temperature of cooling air is exergy	319.38				3427.2	538.91
9	1023.1	1023.1	0.39975	357.04				Cooling air outlet temperature exergy	28393.2
10	1023.1	1023.1	0.13855	362.83				The inlet pressure of cooling air is exergy	9337.62
11	1023.2	1023.2	0.059537	363.91				The cooling air outlet pressure exergy	1489.03
12	1023.1	1023.1	0.02629	368.27
14	1023.2	1023.2	0.0034221	371.22				Exergy change of sinter	45828
15	1023.2	1023.2	0.00094173	371.42				Exergy change of cooling wind	20225.3
16	1023.2	1023.2	0.00026436	371.47
								Exergy efficiency	0.441329

## Sheet: 1-4
z Coordinate (m)	Sinter temperature (K)	Cooling air temperature (K)	Cooling air velocity (m/s)	Cooling air pressure (Pa)				Environmental parameters		Sinter Ore Parameters				Cooling air parameters
-6	338.98	338.97	0.0013772	4168.7				Ambient temperature (degrees Celsius)	20	Inlet temperature (degrees Celsius)	750	Outlet temperature (degrees Celsius)	64.495	Inlet temperature (degrees Celsius)	40	Outlet temperature (degrees Celsius)	604.13
-5	338.79	338.7	0.0086635	4168.4				Ambient pressure (Pa)	101325	Mass flow rate (kg/s)	102.36	Specific heat capacity (kj/kg*k)	0.7397	Mass flow rate (kg/s)	56.89	Specific heat capacity (kj/kg*k)	1.063
-4	331.66	331.34	0.050457	4166.4										Inlet enthalpy (kj/kg)		Exit enthalpy (kj/kg)
-3	342.99	340.3	0.32968	4149.2										Inlet pressure (Pa)	3701.6	Outlet pressure (Pa)	596.67
-2	345.01	339.27	1.1651	4119.7										Molar mass (kg/mol)	0.029	Molar gas constant (J/mol*K)	8.314
-1	403.25	384.1	2.1617	4010
9.2426e-16	553.25	510.35	1.6547	3701.6				Enthalpy analysis
1	775.43	720.01	1.4259	3368.2				Sinter exothermic	51903.5
2	893.35	880.66	1.3729	2941.7				Cooling air heat gain	0
3	905.71	905.79	1.3568	2478				thermal efficiency	0
4	910.84	910.58	1.3473	2012
5	920.15	919.35	1.3496	1545				Exergy analysis
6	937.94	936.68	1.348	1075.8				The inlet temperature of sinter is exergy	49784.1				102.36	-132.14	43.495
7	980.68	979.88	1.2249	596.67				The temperature of sinter outlet is exergy	1595.93				64.495	604.13	3104.93
8	1022.8	1022.8	0.89775	399.68				The inlet temperature of cooling air is exergy	371.133				3701.6	596.67
9	1023.1	1023.1	0.43841	396.64				Cooling air outlet temperature exergy	31202.7
10	1023.1	1023.1	0.15191	403.03				The inlet pressure of cooling air is exergy	11704.1
11	1023.2	1023.2	0.065263	404.22				The cooling air outlet pressure exergy	1915.23
12	1023.1	1023.1	0.028816	409
14	1023.2	1023.2	0.003762	412.22				Exergy change of sinter	48188.1
15	1023.2	1023.2	0.001057	412.45				Exergy change of cooling wind	21042.8
16	1023.2	1023.2	0.00032798	412.5
								Exergy efficiency	0.43668

## Sheet: 1-5
z Coordinate (m)	Sinter temperature (K)	Cooling air temperature (K)	Cooling air velocity (m/s)	Cooling air pressure (Pa)				Environmental parameters		Sinter Ore Parameters				Cooling air parameters
-6	323.06	323.07	0.001496	4329.1				Ambient temperature (degrees Celsius)	20	Inlet temperature (degrees Celsius)	750	Outlet temperature (degrees Celsius)	49.432	Inlet temperature (degrees Celsius)	40	Outlet temperature (degrees Celsius)	540.59
-5	322.9	322.88	0.0093027	4328.8				Ambient pressure (Pa)	101325	Mass flow rate (kg/s)	102.36	Specific heat capacity (kj/kg*k)	0.7397	Mass flow rate (kg/s)	67.873	Specific heat capacity (kj/kg*k)	1.063
-4	320.21	320.08	0.053945	4326.8										Inlet enthalpy (kj/kg)		Exit enthalpy (kj/kg)
-3	323.91	322.82	0.35874	4309										Inlet pressure (Pa)	3863.4	Outlet pressure (Pa)	640.47
-2	324.59	322.13	1.2764	4279.8										Molar mass (kg/mol)	0.029	Molar gas constant (J/mol*K)	8.314
-1	348.09	338.35	2.4012	4174.1
9.2426e-16	437.86	402.71	1.8389	3863.4				Enthalpy analysis
1	682.24	617.89	1.5533	3535.7				Sinter exothermic	53044
2	844.08	823.83	1.4867	3104.3				Cooling air heat gain	0
3	866.84	866.28	1.4706	2621.9				thermal efficiency	0
4	874.9	874.12	1.463	2134.2
5	887.69	886.2	1.4682	1643.8				Exergy analysis
6	910.58	908.48	1.4668	1148.9				The inlet temperature of sinter is exergy	49784.1				102.36	-132.14	43.495
7	962.8	961.29	1.3203	640.47				The temperature of sinter outlet is exergy	858.214				49.432	540.59	3222.93
8	1022.5	1022.6	0.95087	431.35				The inlet temperature of cooling air is exergy	442.782				3863.4	640.47
9	1023.1	1023.1	0.46398	427.99				Cooling air outlet temperature exergy	32802.6
10	1023.1	1023.1	0.16072	434.8				The inlet pressure of cooling air is exergy	14562.7
11	1023.2	1023.2	0.069043	436.07				The cooling air outlet pressure exergy	2452.18
12	1023.1	1023.1	0.030486	441.13
14	1023.2	1023.2	0.0040073	444.53				Exergy change of sinter	48925.9
15	1023.2	1023.2	0.0011669	444.76				Exergy change of cooling wind	20249.4
16	1023.2	1023.2	0.0004134	444.82
								Exergy efficiency	0.413879
