# Supplementary material for: Numerical study and orthogonal analysis of optimal performance parameters for vertical cooling of sintered ore
Source: Sci Rep. 2024 Feb 28;14:4904. doi: 10.1038/s41598-024-52583-6 (PMC10901770; doi:10.1038/s41598-024-52583-6)
Supplement: Supplementary file 1 — Supplementary Information. [file 41598_2024_52583_MOESM1_ESM.zip › DATA/Cooling section height working condition parameter table.xlsx]

## Sheet: 3-1
z Coordinate (m)	Sinter temperature (K)	Cooling air temperature (K)	Cooling air velocity (m/s)	Cooling air pressure (Pa)				Environmental parameters		Sinter Ore Parameters				Cooling air parameters
-6	384.16	384.07	0.0011981	3512.1				Ambient temperature (degrees Celsius)	20	Inlet temperature (degrees Celsius)	750	Outlet temperature (degrees Celsius)	106.85	Inlet temperature (degrees Celsius)	40	Outlet temperature (degrees Celsius)	625.82
-5	384.25	383.97	0.0079068	3511.7				Ambient pressure (Pa)	101325	Mass flow rate (kg/s)	102.36	Specific heat capacity (kj/kg*k)	0.7397	Mass flow rate (kg/s)	48.439	Specific heat capacity (kj/kg*k)	1.063
-4	365.34	364.62	0.046064	3509.7										Inlet enthalpy (kj/kg)		Exit enthalpy (kj/kg)
-3	395.66	390.13	0.29094	3492.4										Inlet pressure (Pa)	3025.6	Outlet pressure (Pa)	544.4
-2	396.63	385.31	1.0469	3460.1										Molar mass (kg/mol)	0.029	Molar gas constant (J/mol*K)	8.314
-1	510.76	480.85	1.9298	3338.7
9.2299e-16	679.9	637.77	1.4935	3025.6				Enthalpy analysis						pressure loss	2481.2
1	858.14	811.47	1.3025	2692.4				Sinter exothermic	48696.5
2	934.61	929.23	1.2506	2281.2				Cooling air heat gain	0
3	940.23	940.58	1.2307	1848.6				thermal efficiency	0
4	945.53	945.43	1.2227	1416.3
5	958.15	957.59	1.223	983.77				Exergy analysis
6	992.59	992.28	1.1199	544.4				The inlet temperature of sinter is exergy	49784.1
7	1022.9	1022.9	0.81872	375.21				The temperature of sinter outlet is exergy	4038.38				106.85	625.82		49.715
8	1023.1	1023.1	0.3853	366.71				The inlet temperature of cooling air is exergy	316.001				3025.6	544.4
9	1023.1	1023.1	0.14409	367.13				Cooling air outlet temperature exergy	27648.1
10	1023.2	1023.2	0.06149	367.16				The inlet pressure of cooling air is exergy	8171.98							625.82
11	1023.1	1023.2	0.026679	371.43				The cooling air outlet pressure exergy	1488.25
12	1023.1	1023.1	0.011061	374.25
14	1023.2	1023.2	0.00096451	375.03				Exergy change of sinter	45745.7
15	1023.1	1023.1	0.00029751	375.08				Exergy change of cooling wind	20648.3
								Exergy efficiency	0.451373

## Sheet: 3-2
z Coordinate (m)	Sinter temperature (K)	Cooling air temperature (K)	Cooling air velocity (m/s)	Cooling air pressure (Pa)				Environmental parameters		Sinter Ore Parameters				Cooling air parameters
-6	383.1	383.01	0.0012078	3712.2				Ambient temperature (degrees Celsius)	20	Inlet temperature (degrees Celsius)	750	Outlet temperature (degrees Celsius)	105.85	Inlet temperature (degrees Celsius)	40	Outlet temperature (degrees Celsius)	629.61
-5	383.2	382.93	0.0079074	3711.8				Ambient pressure (Pa)	101325	Mass flow rate (kg/s)	102.36	Specific heat capacity (kj/kg*k)	0.7397	Mass flow rate (kg/s)	48.716	Specific heat capacity (kj/kg*k)	1.063
-4	364.55	363.84	0.046019	3709.8										Inlet enthalpy (kj/kg)		Exit enthalpy (kj/kg)
-3	394.54	389.07	0.29064	3692.6										Inlet pressure (Pa)	3227.7	Outlet pressure (Pa)	540.7
-2	395.58	384.4	1.0454	3660.5										Molar mass (kg/mol)	0.029	Molar gas constant (J/mol*K)	8.314
-1	508.31	478.82	1.9276	3539.6
9.2431e-16	675.53	634.08	1.4912	3227.7				Enthalpy analysis						pressure loss	2687
1	852.37	805.66	1.3023	2896.3				Sinter exothermic	48772.3
2	930.27	924.53	1.2469	2486.9				Cooling air heat gain	0
3	934.68	935.2	1.2303	2055.4				thermal efficiency	0
4	938.04	938.09	1.2179	1624.6
5	947.11	946.61	1.2254	1194.3				Exergy analysis
6	968.8	967.8	1.2489	761.86				The inlet temperature of sinter is exergy	49784.1
7	1018.2	1018.2	0.96641	445.89				The temperature of sinter outlet is exergy	3976.91				105.85	629.61		629.61
8	1023.1	1023.1	0.55013	354.48				The inlet temperature of cooling air is exergy	317.808				3227.7	540.7
9	1023.1	1023.1	0.22225	363.86				Cooling air outlet temperature exergy	27996.2
10	1023.1	1023.1	0.090962	363.93				The inlet pressure of cooling air is exergy	8759.17
11	1023.1	1023.1	0.04031	366.61				The cooling air outlet pressure exergy	1486.61
12	1023.1	1023.1	0.017451	370.18
14	1023.2	1023.2	0.0018883	371.74				Exergy change of sinter	45807.2
15	1023.2	1023.2	0.00043082	371.82				Exergy change of cooling wind	20405.8
								Exergy efficiency	0.445473

## Sheet: 3-3
z Coordinate (m)	Sinter temperature (K)	Cooling air temperature (K)	Cooling air velocity (m/s)	Cooling air pressure (Pa)				Environmental parameters		Sinter Ore Parameters				Cooling air parameters
-6	382.33	382.27	0.0011919	3909.1				Ambient temperature (degrees Celsius)	20	Inlet temperature (degrees Celsius)	750	Outlet temperature (degrees Celsius)	105.51	Inlet temperature (degrees Celsius)	40	Outlet temperature (degrees Celsius)	634.74
-5	382.45	382.2	0.0077027	3908.8				Ambient pressure (Pa)	101325	Mass flow rate (kg/s)	102.36	Specific heat capacity (kj/kg*k)	0.7397	Mass flow rate (kg/s)	48.957	Specific heat capacity (kj/kg*k)	1.063
-4	363.9	363.18	0.04551	3906.8										Inlet enthalpy (kj/kg)		Exit enthalpy (kj/kg)
-3	394.28	388.81	0.29291	3889.7										Inlet pressure (Pa)	3427.2	Outlet pressure (Pa)	538.91
-2	395.18	384.03	1.0473	3857.8										Molar mass (kg/mol)	0.029	Molar gas constant (J/mol*K)	8.314
-1	507	477.76	1.9259	3737.8
9.2426e-16	672.27	631.42	1.4897	3427.2				Enthalpy analysis						pressure loss	2888.29
1	847.51	800.85	1.2993	3097.5				Sinter exothermic	48798
2	926.64	920.58	1.2475	2690.1				Cooling air heat gain	0
3	929.97	930.63	1.228	2260.2				thermal efficiency	0
4	931.73	931.91	1.2163	1831.2
5	938.01	937.64	1.2157	1403.2				Exergy analysis
6	952.47	951.66	1.213	974.65				The inlet temperature of sinter is exergy	49784.1
7	989.52	989.05	1.1065	538.91				The temperature of sinter outlet is exergy	3956.03				105.51	634.74
8	1022.9	1022.9	0.81792	359.71				The inlet temperature of cooling air is exergy	319.38				3427.2	538.91
9	1023.1	1023.1	0.39975	357.04				Cooling air outlet temperature exergy	28393.2
10	1023.1	1023.1	0.13855	362.83				The inlet pressure of cooling air is exergy	9337.62
11	1023.2	1023.2	0.059537	363.91				The cooling air outlet pressure exergy	1489.03
12	1023.1	1023.1	0.02629	368.27
14	1023.2	1023.2	0.0034221	371.22				Exergy change of sinter	45828
15	1023.2	1023.2	0.00094173	371.42				Exergy change of cooling wind	20225.3
16	1023.2	1023.2	0.00026436	371.47
								Exergy efficiency	0.441329

## Sheet: 3-4
z Coordinate (m)	Sinter temperature (K)	Cooling air temperature (K)	Cooling air velocity (m/s)	Cooling air pressure (Pa)				Environmental parameters		Sinter Ore Parameters				Cooling air parameters
-6	380.96	380.87	0.001189	4111.9				Ambient temperature (degrees Celsius)	20	Inlet temperature (degrees Celsius)	750	Outlet temperature (degrees Celsius)	103.82	Inlet temperature (degrees Celsius)	40	Outlet temperature (degrees Celsius)	640.84
-5	381.07	380.8	0.0078977	4111.6				Ambient pressure (Pa)	101325	Mass flow rate (kg/s)	102.36	Specific heat capacity (kj/kg*k)	0.7397	Mass flow rate (kg/s)	49.325	Specific heat capacity (kj/kg*k)	1.063
-4	362.96	362.26	0.045998	4109.6										Inlet enthalpy (kj/kg)		Exit enthalpy (kj/kg)
-3	392.22	386.86	0.29055	4092.4										Inlet pressure (Pa)	3630.9	Outlet pressure (Pa)	536.75
-2	393.35	382.43	1.044	4060.6										Molar mass (kg/mol)	0.029	Molar gas constant (J/mol*K)	8.314
-1	503.22	474.46	1.9252	3940.7
9.2284e-16	667.32	626.86	1.4898	3630.9				Enthalpy analysis						pressure loss	3094.15
1	841.82	795.16	1.2991	3302.5				Sinter exothermic	48926
2	922.29	915.87	1.2495	2896.3				Cooling air heat gain	0
3	925.15	925.93	1.2327	2467				thermal efficiency	0
4	925.38	925.73	1.2175	2038.9
5	929.96	929.69	1.2155	1612.1				Exergy analysis
6	940.94	940.15	1.2129	1185.4				The inlet temperature of sinter is exergy	49784.1
7	964.24	963.07	1.2499	755.93				The temperature of sinter outlet is exergy	3852.53				103.82	640.84		640.84
8	1017.8	1017.8	0.96492	437.3				The inlet temperature of cooling air is exergy	321.781				3630.9	536.75
9	1023.1	1023.2	0.55349	354.48				Cooling air outlet temperature exergy	28916.5
10	1023.2	1023.2	0.21834	359.25				The inlet pressure of cooling air is exergy	9957.25
11	1023.2	1023.2	0.089249	360.45				The cooling air outlet pressure exergy	1494.23
12	1023.1	1023.1	0.039925	363.35
14	1023.1	1023.1	0.0062037	367.58				Exergy change of sinter	45931.5
15	1023.2	1023.2	0.0019024	368.02				Exergy change of cooling wind	20131.7
16	1023.1	1023.1	0.0004715	368.11
								Exergy efficiency	0.438297

## Sheet: 3-5
z Coordinate (m)	Sinter temperature (K)	Cooling air temperature (K)	Cooling air velocity (m/s)	Cooling air pressure (Pa)				Environmental parameters		Sinter Ore Parameters				Cooling air parameters
-6	379.97	379.88	0.0011827	4309.6				Ambient temperature (degrees Celsius)	20	Inlet temperature (degrees Celsius)	750	Outlet temperature (degrees Celsius)	102.89	Inlet temperature (degrees Celsius)	40	Outlet temperature (degrees Celsius)	645.55
-5	380.09	379.82	0.0078975	4309.3				Ambient pressure (Pa)	101325	Mass flow rate (kg/s)	102.36	Specific heat capacity (kj/kg*k)	0.7397	Mass flow rate (kg/s)	49.535	Specific heat capacity (kj/kg*k)	1.063
-4	362.22	361.53	0.046011	4307.3										Inlet enthalpy (kj/kg)		Exit enthalpy (kj/kg)
-3	391.13	385.82	0.29067	4290.2										Inlet pressure (Pa)	3830.2	Outlet pressure (Pa)	533.89
-2	392.3	381.49	1.0438	4258.5										Molar mass (kg/mol)	0.029	Molar gas constant (J/mol*K)	8.314
-1	500.83	472.38	1.9247	4139
9.2254e-16	663.19	623.16	1.4895	3830.2				Enthalpy analysis						pressure loss	3296.31
1	836.67	790.13	1.3037	3502.9				Sinter exothermic	48996.4
2	918.2	911.51	1.2487	3098.3				Cooling air heat gain	0
3	920.52	921.41	1.2321	2670				thermal efficiency	0
4	919.79	920.24	1.2202	2243.2
5	922.84	922.73	1.2178	1818.1				Exergy analysis
6	931.02	930.34	1.2113	1393.4				The inlet temperature of sinter is exergy	49784.1
7	947.25	946.22	1.2112	967.69				The temperature of sinter outlet is exergy	3795.74				102.89	645.55		645.55
8	986.82	986.25	1.1061	533.89				The inlet temperature of cooling air is exergy	323.151				3830.2	533.89
9	1022.8	1022.9	0.81826	351.1				Cooling air outlet temperature exergy	29279.9
10	1023.1	1023.1	0.38445	352.68				The inlet pressure of cooling air is exergy	10538.5
11	1023.1	1023.1	0.13788	358.38				The cooling air outlet pressure exergy	1492.61
12	1023.2	1023.2	0.059006	358.7
14	1023.2	1023.2	0.010534	365.64				Exergy change of sinter	45988.3
15	1023.1	1023.1	0.0034613	366.06				Exergy change of cooling wind	19910.9
16	1023.2	1023.2	0.00091165	366.33
								Exergy efficiency	0.432955
