# Supplementary material for: Numerical study and orthogonal analysis of optimal performance parameters for vertical cooling of sintered ore
Source: Sci Rep. 2024 Feb 28;14:4904. doi: 10.1038/s41598-024-52583-6 (PMC10901770; doi:10.1038/s41598-024-52583-6)
Supplement: Supplementary file 1 — Supplementary Information. [file 41598_2024_52583_MOESM1_ESM.zip › DATA/Cooling section height radial.xlsx]

## Sheet: Sheet1
Arc length	temperature	Arc length	temperature	Arc length	temperature	Arc length	temperature	Arc length	temperature
m	K	m	K	m	K	m	K	m	K
	Plan 1-1		Plan 1-2		Plan 1-3		Plan 1-4		Plan 1-5
cln1x	Height	cln1x	Height			cln1x	Height	cln1x	Height
0	509.22	0	483.34			0	481.16	0	487.98
0.15583	554.37	0.040727	492.09			0.0083965	482.85	0.0047545	488.68
0.42137	623.4	0.052952	494.71			0.014976	484.19	0.0091858	490.02
0.46532	634.82	0.41789	615.22			0.03854	493.32	0.059965	500.52
0.59783	708.99	0.55072	686.62			0.049056	496.38	0.30171	550.48
0.599	709.64	0.59673	710.83			0.3758	591.18	0.48837	637.61
0.62912	728.91	0.60593	715.67			0.40951	606.66	0.73629	769.32
0.78951	833.04	0.67867	758.56			0.52379	659.13	0.78444	797.02
0.80507	843.13	0.69012	765.31			0.58097	689.85	0.79736	804.26
0.85592	861.77	0.86891	868.36			0.88481	854.28	0.80096	806.27
0.86816	866.54	0.92421	888.83			0.95335	892.82	0.80568	808.13
0.87992	869.93	0.99739	908.37			1.0115	906.69	0.85348	826.85
1.2103	971.57	1.1817	957.05			1.0852	923.36	0.86796	832.94
1.2214	972.85	1.2164	966.19			1.164	941.2	1.1547	924.71
1.3412	986.63	1.2344	969.71			1.2771	960.51	1.2361	950.78
1.4174	991.57	1.3243	975.04			1.4328	978.42	1.2588	954.87
1.421	991.77	1.328	975.34			1.4764	981.32	1.3408	962.7
1.4846	995.26	1.4721	987.43			1.5539	984.85	1.4423	969.84
1.5664	999.49	1.5485	993.84			1.5717	985.66	1.4949	974.03
1.6846	1000.2	1.7056	994.98			1.6558	986.23	1.644	985.52
1.7055	1000.2	1.7225	994.09			1.7865	987.82	1.6557	986.47
1.8091	997.61	1.7312	993.64			1.875	983.9	1.6597	986.52
1.9603	991.07	1.7577	994.99			1.9164	982.59	1.7373	986.97
1.9755	990.42	1.766	995.41			2.0535	978.25	1.8109	986.13
2.073	981.52	1.813	995.78			2.0762	976.09	1.8643	983.17
2.0837	980.86	1.8497	995.24			2.2459	957.06	1.9315	980.11
2.0903	979.46	1.9235	990.58			2.2686	954.82	1.9368	979.9
2.1814	965.94	1.934	989.88			2.312	943.3	2.0529	975.43
2.2466	959.97	1.941	989.41			2.3237	941.1	2.0575	975.27
2.3233	952.95	1.9484	989.08			2.3776	931.17	2.2178	958.33
2.516	915.75	1.9846	987.06			2.4245	923.62	2.2424	955.74
2.5685	907.24	2.0956	980.22			2.4924	912.71	2.2518	953.69
2.5898	904.81	2.111	977.55			2.5992	876.66	2.2589	951.92
2.6185	898.65	2.1578	970.4			2.6519	861.68	2.2701	949.39
2.7019	876.32	2.2369	958.3			2.6617	858.91	2.4517	915.95
2.804	840.59	2.2952	949.85			2.7655	837.33	2.4517	915.95
2.8792	818.75	2.381	937.4			2.8303	813.64	2.4862	904.08
2.8918	815.81	2.4328	930.39			2.8587	803.22	2.6201	865.73
2.9485	802.53	2.5009	918.14			2.9163	781.41	2.7369	837.23
3.0115	781.68	2.5444	905.52			2.9814	761.62	2.7673	829.12
3.0243	777.44	2.6685	869.49			2.9866	759.97	2.8647	791.52
3.043	770.64	2.7163	860.04			3.0258	746.23	2.9613	754.26
3.2008	713.43	2.7482	851.83			3.1761	693.5	3.0219	737.95
3.2177	708.19	2.8391	824.98			3.1879	689.72	3.0484	731.97
3.2316	704.11	2.8454	822.87			3.2086	683.1	3.128	704.96
3.2947	685.16	2.9967	772.63			3.2676	665.89	3.1732	689.77
3.443	640.58	3.007	768.58			3.3441	641.13	3.179	687.96
3.5531	607.86	3.0228	762.34			3.3977	624.5	3.2159	677.06
3.5612	605.87	3.3164	667.92			3.4578	605.85	3.2991	650.44
3.5752	602.46	3.3325	662.84			3.5035	592.24	3.3755	626
3.6264	590.08	3.3405	660.48			3.5114	589.78	3.382	623.64
3.6502	584.34	3.3431	659.72			3.5499	577.96	3.4408	603.28
3.7213	566.67	3.3478	658.22			3.5709	571.53	3.4779	590.44
3.7515	559.15	3.3526	656.68			3.5777	569.45	3.4934	586.64
3.7947	549.63	3.363	653.36			3.6767	545.36	3.5419	572.96
3.8239	542.85	3.5019	611.24			3.6839	543.64	3.5975	560.15
3.8434	538.33	3.5542	597.49			3.718	535.47	3.6341	552.24
3.9208	520.17	3.5847	589.21			3.7334	531.94	3.7445	525.7
3.9299	517.71	3.585	589.13			3.8087	516.44	3.7589	521.43
3.9336	516.71	3.6828	562.08			3.8793	501.92	3.8015	512.88
3.992	506.04	3.6913	559.86			3.8857	500.5	3.8293	507.3
4.0786	490.71	3.7088	555.78			3.8955	498.36	3.8447	503.8
4.0813	490.28	3.7377	547.93			3.9902	482.45	3.9097	490.74
4.0867	489.41	3.7475	545.89			4	480.98	3.956	481.64
4.0951	487.93	3.8495	525.52			4.0053	480.23	3.9565	481.57
4.0975	487.51	3.8518	524.98			4.0509	473.83	3.9636	480.57
4.1086	486.01	3.8899	516.19			4.1036	465.15	3.9718	479.24
4.1412	481.37	3.8901	516.14			4.1205	462.36	3.9721	479.2
4.2499	465.91	3.8904	516.08			4.1549	458.33	3.9781	478.33
4.2574	464.98	3.9721	500.41			4.2115	451.27	4.093	460.64
4.2672	463.79	4.0467	487.28			4.2194	450.4	4.1086	458.86
4.2874	461.14	4.0561	485.63			4.2704	444.84	4.1291	456.52
4.3283	455.97	4.0687	483.46			4.3234	438.62	4.148	453.89
4.3534	452.8	4.0916	480.5			4.3449	435.8	4.1919	448.73
4.3579	452.18	4.1041	478.88			4.3503	435.09	4.2046	447.23
4.3687	450.69	4.1907	466.55			4.3639	433.33	4.2455	442.13
4.3746	450.19	4.2255	461.49			4.3759	431.69	4.2666	439.85
4.3764	450.03	4.2441	458.79			4.3936	429.58	4.3053	435.06
4.3788	449.78	4.2492	457.97			4.465	422.63	4.3307	432.32
4.3978	447.81	4.2708	455.16			4.4665	422.49	4.3535	429.64
4.4055	447	4.3724	443.65			4.4695	422.23	4.3611	428.79
4.4665	440.65	4.4028	439.79			4.4926	419.89	4.3633	428.54
4.5007	437.08	4.409	438.97			4.5017	418.97	4.375	427.37
4.5529	431.84	4.4169	438.17			4.5248	417.03	4.4163	423.12
4.5589	431.19	4.4765	432.78			4.5258	416.95	4.5059	415.39
4.5625	430.8	4.5009	430.58			4.5645	413.95	4.5305	414.37
4.5806	429.4	4.5042	430.23			4.5928	411.72	4.5355	413.81
4.603	427.44	4.5096	429.66			4.6072	410.83	4.5584	411.21
4.6354	424.74	4.541	426.26			4.6186	410.12	4.5897	408.57
4.6464	423.82	4.5751	423.57			4.6601	407.39	4.6327	405.84
4.6747	421.6	4.5821	423.01			4.6603	407.38	4.635	405.71
4.704	419.65	4.5869	422.61			4.666	407.14	4.6584	404.02
4.7109	419.19	4.5914	422.3			4.6666	407.1	4.6621	403.8
4.7271	417.85	4.6437	418.68			4.6797	406.16	4.7131	400.78
4.7389	416.87	4.65	418.21			4.7021	404.84	4.7189	400.23
4.7505	416.08	4.6737	416.12			4.7701	400.59	4.7523	398.38
4.7983	413.07	4.6797	415.59			4.7898	399.33	4.79	396.61
4.8368	410.57	4.7086	413.56			4.8001	398.8	4.8253	394.76
4.8647	408.7	4.7196	412.81			4.8067	398.47	4.8911	391
4.87	408.49	4.7462	411.02			4.833	397.3	4.8935	390.88
4.8805	408.03	4.7688	409.78			4.8528	396.3	4.9039	390.34
4.8902	407.45	4.7881	408.5			4.9109	393.35	4.9231	389.5
4.91	406.75	4.7903	408.37			4.9134	393.27	4.9351	389.09
4.9389	405.73	4.828	406.1			4.917	393.09	4.9371	389.02
4.9499	405.14	4.8604	404.04			4.9252	392.83	4.9731	388.38
4.9616	404.51	4.8688	403.59			4.9306	392.65	4.9918	388.01
4.9622	404.5	4.8722	403.4			4.9607	391.54	5.0153	386.85
4.9662	404.37	4.9268	401.98			5.0039	390.21	5.0386	386.07
4.9869	403.71	4.944	401.03			5.0185	389.77	5.06	385.34
4.9951	403.45	4.9639	399.93			5.0209	389.7	5.0658	385.15
5.0241	402.21	4.9786	398.78			5.0339	389.31	5.0749	384.92
5.0439	401.41	4.986	398.57			5.0696	388.3	5.1058	384.15
5.0782	400.46	4.9917	398.41			5.0872	387.8	5.1228	383.88
5.0809	400.42	5.0102	397.78			5.0977	387.51	5.1466	383.45
5.0896	400.29	5.0225	397.37			5.1202	387.05	5.149	383.44
5.0917	400.22	5.0297	397.2			5.135	386.71	5.1518	383.38
5.0987	399.99	5.0897	395.76			5.1481	386.66	5.1728	383.23
5.1404	399.18	5.0953	395.63			5.1648	386.37	5.1792	383.18
5.1684	398.62	5.0977	395.57			5.1724	386.33	5.2384	382.45
5.1978	398.04	5.1004	395.51			5.1769	386.31	5.2395	382.43
5.1986	398.03	5.1565	394.15			5.1812	386.27	5.2425	382.43
5.2259	397.85	5.1802	393.75			5.1832	386.26	5.2537	382.53
5.2266	397.85	5.1894	393.6			5.2066	386.16	5.2892	382.87
5.2279	397.86	5.1996	393.67			5.2635	385.69	5.3265	382.96
5.2436	398.02	5.2097	393.61			5.2961	385.8	5.3758	383.4
5.2506	397.76	5.2374	393.62			5.3049	385.83	5.388	383.5
5.252	397.71	5.2402	393.62			5.3269	385.95	5.3937	383.58
5.2534	397.7	5.3043	393.32			5.3544	386.32	5.3938	383.59
5.2595	397.76	5.3045	393.32			5.3681	386.5	5.3939	383.59
5.2793	397.96	5.3131	393.35			5.3991	387.07	5.3939	383.59
5.2912	398.04	5.3138	393.36			5.4254	387.56	5.394	383.59
5.3179	398.21	5.3224	393.4			5.4287	387.65	5.4045	383.79
5.3357	398.42	5.3408	393.61			5.463	388.7	5.4447	384.87
5.3418	398.49	5.3659	394.09			5.4895	389.69	5.4886	386.13
5.37	399.14	5.3841	394.44			5.5018	390.15	5.4896	386.15
5.3917	399.59	5.3907	394.51			5.5199	390.83	5.4901	386.16
5.3982	399.76	5.3908	394.51			5.5457	391.87	5.4973	386.42
5.4088	400.04	5.3974	394.66			5.5526	392.1	5.498	386.44
5.4194	400.35	5.4257	395.76			5.5806	392.55	5.5031	386.65
5.4557	401.95	5.4432	396.39			5.5806	392.55	5.531	387.57
5.4726	402.58	5.4807	397.56			5.5912	392.77	5.5425	388.04
5.4948	403.62	5.489	397.81			5.6225	393.29	5.5514	388.4
5.5018	403.86	5.4933	397.96			5.6351	393.16	5.5637	388.88
5.5245	404.48	5.5096	398.7			5.6362	393.15	5.5917	389.37
5.5537	405.53	5.5272	399.5			5.6576	392.91	5.6107	389.42
5.5647	405.95	5.5324	399.75			5.6789	392.8	5.6278	389.46
5.5686	406.1	5.5708	400.91			5.6802	392.76	5.6287	389.48
5.6005	407.16	5.5846	401.33			5.7105	391.35	5.6302	389.48
5.6175	407	5.6021	401.98			5.7148	391.21	5.6636	389.31
5.6298	406.95	5.6042	402.07			5.7244	390.88	5.6926	388.47
5.6386	406.93	5.6244	402.06			5.7563	389.87	5.7146	387.81
5.6846	406.16	5.6257	402.03			5.7621	389.67	5.7296	387.5
5.6887	406.07	5.6269	402			5.7739	389.26	5.7342	387.41
5.6905	406.04	5.629	401.99			5.7993	388.36	5.7527	386.75
5.693	405.99	5.6558	401.85			5.8033	388.23	5.7559	386.62
5.7075	405.37	5.6771	401.03			5.8177	387.78	5.7771	385.71
5.7107	405.23	5.6959	400.29			5.8215	387.75	5.7925	385.13
5.7128	405.14	5.7098	399.83			5.8348	387.66	5.8013	384.96
5.7142	405.07	5.7218	399.56			5.8716	387.04	5.8031	384.94
5.7587	403.09	5.7472	398.34			5.8748	386.98	5.8278	384.63
5.77	402.51	5.7478	398.31			5.9029	386.49	5.83	384.59
5.7731	402.42	5.7503	398.2			5.9231	386.29	5.8494	384.21
5.7733	402.41	5.7866	396.61			5.9374	386.15	5.8675	383.84
5.8195	400.38	5.7878	396.57			5.9639	386.04	5.8961	383.26
5.8262	400.08	5.7922	396.43			6.0031	385.79	5.8978	383.22
5.8337	399.77	5.8129	395.67			6.019	385.69	5.9086	383.05
5.8343	399.74	5.8148	395.6			6.0223	385.7	5.9103	383.03
5.8369	399.7	5.8218	395.42			6.0239	385.71	5.9127	383.01
5.8586	399.34	5.8479	394.83			6.0357	385.93	5.931	382.78
5.8698	399.24	5.8723	394.28			6.0537	386.28	5.9491	382.86
5.8711	399.24	5.8818	394.07			6.0943	386.63	5.9793	383
5.8994	399.16	5.8844	394.01			6.1401	387.51	5.9927	382.95
5.9106	398.87	5.902	393.65			6.1593	387.71	6.0024	382.92
5.922	398.56	5.9079	393.61			6.1646	387.77	6.0222	383.27
5.9414	397.99	5.9496	393.28			6.1666	387.8	6.0483	383.59
5.9449	397.86	5.9507	393.28			6.1696	387.91	6.084	383.87
5.9452	397.86	5.9967	393.16			6.175	388.11	6.1035	383.87
5.9515	397.91	6.005	393.14			6.2121	389.05	6.1078	383.87
6.0004	397.61	6.0095	393.2			6.2231	389.32	6.1152	383.99
6.0231	397.56	6.0118	393.18			6.2281	389.45	6.1211	384.02
6.0231	397.56	6.0255	393.3			6.2654	390.45	6.127	384.12
6.0268	397.57	6.0356	393.39			6.2715	390.74	6.1523	384.56
6.0268	397.57	6.086	394.37			6.2733	390.83	6.1582	384.64
6.035	397.66	6.0891	394.39			6.2782	390.96	6.1651	384.81
6.1025	398.56	6.1073	394.49			6.2793	390.99	6.1895	385.43
6.1101	398.7	6.1194	394.58			6.2844	391.18	6.1998	385.76
6.1111	398.72	6.1675	395.5			6.3016	391.82	6.2145	386.24
6.1213	398.92	6.1754	395.66			6.3205	392.65	6.2486	387.7
6.1257	399	6.1874	396.01			6.3568	394.01	6.2496	387.74
6.1783	400.64	6.211	397.15			6.3679	394.63	6.2496	387.74
6.1859	400.88	6.2145	397.29			6.37	394.73	6.2501	387.75
6.1975	401.3	6.2177	397.4			6.3741	394.93	6.278	388.52
6.2004	401.39	6.2181	397.41			6.3845	395.48	6.353	390.78
6.2415	402.68	6.2373	397.55			6.385	395.51	6.3578	390.94
6.2565	403.15	6.2598	398.54			6.4313	397.95	6.3587	390.99
6.2784	403.84	6.2941	399.57			6.4657	399.8	6.3592	391.01
6.2797	403.89	6.3033	399.89			6.469	400.02	6.3649	391.3
6.2852	404.11	6.325	400.79			6.4932	401.64	6.3708	391.62
6.342	406.74	6.327	400.87			6.524	403.34	6.3895	392.64
6.3689	408.06	6.3296	400.99			6.5439	404.34	6.4412	395.62
6.3812	408.88	6.3469	401.92			6.5842	406.9	6.4876	398.01
6.4226	411.33	6.3799	403.7			6.5963	407.71	6.4892	398.08
6.4284	411.68	6.3872	404.11			6.6033	408.22	6.4908	398.16
6.4702	414.54	6.3945	404.52			6.644	411.15	6.4915	398.2
6.4906	415.89	6.4385	406.74			6.6672	412.82	6.5131	399.27
6.5152	417.51	6.441	406.9			6.6831	413.89	6.5639	401.81
6.5462	419.47	6.4423	406.96			6.6916	414.46	6.574	402.34
6.5705	421.75	6.4435	407.03			6.7014	415.04	6.6094	404.71
6.5738	422.07	6.4884	409.72			6.7101	415.75	6.6111	404.85
6.6092	424.25	6.5123	411.59			6.7116	415.87	6.6528	408.25
6.6448	427.47	6.5436	413.61			6.7132	416.05	6.6674	409.45
6.699	431.88	6.5781	415.85			6.7719	421.68	6.6921	411.5
6.7079	432.6	6.5814	416.08			6.8324	427.5	6.7275	414.51
6.7184	433.43	6.5894	416.64			6.8398	428.02	6.7848	419.25
6.7254	433.93	6.6489	421.31			6.8504	429.46	6.8131	421.45
6.7285	434.23	6.6786	423.49			6.8745	432.66	6.8246	422.35
6.7353	434.88	6.6805	423.64			6.9583	442.06	6.8454	423.8
6.7387	435.17	6.7377	429.02			7.0103	446.41	6.859	425.38
6.7435	435.57	6.7377	429.02			7.031	449.23	6.8869	428.6
6.7559	437.07	6.7378	429.02			7.0529	451.37	6.9485	435.68
6.761	437.58	6.7697	432.03			7.058	451.86	6.9616	436.84
6.7826	439.71	6.7774	432.73			7.0762	454.26	6.9746	438
6.8303	445.49	6.7934	434.29			7.1831	470.51	7.0316	445.55
6.883	451.07	6.8607	440.85			7.2029	473.76	7.0385	446.36
6.8835	451.12	6.8684	441.67			7.2152	475.45	7.1047	453.86
6.9194	455.22	6.8813	442.85			7.2384	479.01	7.1469	459.5
6.9229	455.65	6.9562	453.3			7.2786	486.49	7.1494	459.84
6.9249	455.94	6.9766	455.93			7.3921	507.59	7.1525	460.26
7.0001	466.76	7.0428	464.88			7.4171	511.51	7.1938	467.31
7.0603	475.38	7.047	465.57			7.4191	511.87	7.2322	473.85
7.0605	475.42	7.0691	469.15			7.5194	535.26	7.2815	481
7.0619	475.65	7.078	470.6			7.5211	535.66	7.3539	491.49
7.1132	481.91	7.1282	476.18			7.5211	535.66	7.3579	492.21
7.1148	482.02	7.1397	477.45			7.5212	535.67	7.3612	492.94
7.1163	482.27	7.1403	477.52			7.5919	549.01	7.4086	502.48
7.195	497.76	7.1415	477.73			7.6791	570.84	7.4359	508.12
7.1951	497.78	7.1705	482.43			7.6868	572.75	7.5726	537.24
7.203	499.33	7.1895	486.05			7.7253	582.84	7.5767	538.11
7.2497	508.06	7.2023	488.48			7.7269	583.2	7.5843	539.93
7.2524	508.57	7.2099	489.82			7.7274	583.33	7.5857	540.29
7.3136	517.59	7.2123	490.23			7.7283	583.54	7.6794	563.99
7.3158	517.93	7.3674	517.82			7.7305	584.11	7.7251	575.58
7.3221	519.19	7.368	517.95			7.7537	591.57	7.7728	589.46
7.3366	522.13	7.3692	518.21			7.7614	593.94	7.913	632.06
7.3414	523.49	7.3778	520.13			7.863	625.29	7.916	632.98
7.3765	533.38	7.4476	535.08			7.882	631.17	7.935	638.26
7.3836	534.91	7.4841	542.94			7.9202	643.25	7.9464	641.93
7.4198	541.78	7.5292	555.59			7.9868	664.72	8.1077	695.37
7.4764	552.49	7.5311	556.13			7.9994	668.79	8.1368	705.52
7.4894	555.49	7.555	561.73			8.1133	705.44	8.3045	762.97
7.4924	556.08	7.6466	583.22			8.1882	729.33	8.3109	764.49
7.5017	558.07	7.6565	585.9			8.2399	747.64	8.3251	769.62
7.5021	558.17	7.6646	588.01			8.2418	748.39	8.402	797.7
7.6334	591.39	7.7505	610.3			8.3936	801.32	8.4323	808.76
7.6954	607.89	7.8	624.96			8.4158	809.08	8.4821	825.55
7.7122	612.08	7.8998	654.32			8.4356	816.14	8.5991	864.01
7.7269	615.9	7.9241	661.44			8.4979	839.23	8.6295	874.02
7.77	629.34	7.968	675.9			8.5252	849.86	8.6404	877.4
7.9078	673.77	7.9683	675.99			8.643	875.19	8.6538	881.56
7.9258	679.36	8.0297	696.58			8.6866	885.58	8.6551	882
7.981	696.98	8.0301	696.7			8.7363	899.64	8.657	882.61
8.0912	731.88	8.0393	699.75			8.8598	935.51	8.6755	886.51
8.097	733.73	8.0838	715.26			8.9012	942.32	8.6945	890.51
8.0997	734.65	8.0863	716.04			8.9358	942.73	8.7479	902.09
8.1281	744.23	8.117	726.3			9.0479	959.98	8.8935	933.67
8.2024	769.31	8.2658	779.12			9.0948	967.2	8.9374	942.05
8.2429	782.31	8.2707	780.86			9.3048	986.36	8.9825	950.65
8.2914	798.89	8.3623	810.88			9.3213	986.81	9.035	957.57
8.4407	850.01	8.4774	845.44			9.3581	986.84	9.1376	965.19
8.4932	865.13	8.4901	849.86			9.4164	986.95	9.2304	976.11
8.5894	890.88	8.5216	860.86			9.505	987.12	9.2853	982.63
8.602	893.12	8.5738	876.72			9.535	987.46	9.3825	981.96
8.6365	897.27	8.6021	885.3			9.5803	987.98	9.4439	981.54
8.762	914.77	8.6969	910.94			9.6138	988.83	9.5137	982.68
8.8533	923.8	8.7925	924.56			9.7091	984.35	9.6233	982.69
8.9107	935.39	8.8069	926.84			9.8116	978.34	9.6956	982.7
8.9691	955.42	8.8118	927.49			9.9591	963.1	9.7293	982.45
9.0735	972.77	8.8347	931.23			10.028	956.03	9.8852	966.97
9.1042	978.73	8.8352	931.3			10.165	933.65	9.9154	963.98
9.126	980.33	8.9397	947.99			10.195	928.53	9.9197	963.32
9.1296	980.57	9.0176	961.86			10.207	926.53	9.9267	962.26
9.2728	990.09	9.02	962.28			10.259	904.74	9.9994	950.35
9.4144	998.29	9.0438	965.81			10.359	862.5	10.053	941.34
9.4246	998.35	9.0519	967.88			10.453	812.56	10.13	928.47
9.4648	998.58	9.0649	969.6			10.48	797.91	10.33	865.93
9.4763	998.38	9.0676	969.89			10.589	739.06	10.354	857.46
9.5322	997.4	9.1122	974.78			10.64	710.63	10.547	765.99
9.638	996.4	9.1136	974.88			10.652	703.77	10.686	679.91
9.6982	995.26	9.1953	980.15			10.75	647.3	10.754	639.3
9.8178	994	9.3106	989.33			10.81	616.1	10.833	595.41
9.9315	983.94	9.3736	992.19			10.853	593.47	10.885	564.53
9.9547	980.66	9.5486	995.26			11.223	493.54	10.887	563.31
10.004	973.75	9.6173	996.78			11.234	490.7	11.241	489.62
10.114	955.02	9.6263	996.69			11.238	489.91	11.243	489.26
10.252	919.49	9.644	996.03			11.25	487.83	11.245	488.74
10.279	911.67	9.6446	996.01					11.25	488.12
10.494	824.65	9.6449	996
10.53	810.48	9.6476	995.77
10.551	795.51	10.081	960.3
10.564	786.49	10.081	960.2
10.603	758.44	10.134	952.46
10.673	718.2	10.164	939.6
10.871	598.61	10.25	904.66
10.913	571.43	10.434	832.02
10.937	565.61	10.673	681.69
11.043	540.99	10.679	678.06
11.149	517.7	10.681	676.97
11.157	515.86	10.709	663.39
11.25	499.58	10.827	604.72
		11.041	559.53
		11.154	536.55
		11.25	513.16

## Sheet: Sheet2
Arc length	speed	Arc length	speed	Arc length	speed	Arc length	speed	Arc length	speed
m	m/s	m	m/s	m	m/s	m	m/s	m	m/s
	Plan 1-1		Plan 1-2		Plan 1-3		Plan 1-4		Plan 1-5
cln1x	Height	cln1x	Height			cln1x	Height	cln1x	Height
0	1.1139e-16	0	6.8823e-16			0	4.8989e-16	0	1.6561e-16
0.15583	0.38796	0.040727	0.22838			0.0083965	0.054396	0.0047545	0.026323
0.42137	1.1959	0.052952	0.29793			0.014976	0.09435	0.0091858	0.034463
0.46532	1.3296	0.41789	1.3897			0.03854	0.10316	0.059965	0.29454
0.59783	1.145	0.55072	1.225			0.049056	0.14309	0.30171	1.5328
0.599	1.1434	0.59673	1.1673			0.3758	1.3856	0.48837	1.2785
0.62912	1.1216	0.60593	1.1558			0.40951	1.3202	0.73629	1.0269
0.78951	1.0166	0.67867	1.1085			0.52379	1.1008	0.78444	1.0114
0.80507	1.0067	0.69012	1.1012			0.58097	1.0847	0.79736	1.0071
0.85592	1.0067	0.86891	0.99678			0.88481	1.0203	0.80096	1.0059
0.86816	1.0058	0.92421	0.99661			0.95335	1.002	0.80568	1.0054
0.87992	1.0063	0.99739	0.99881			1.0115	1.0084	0.85348	1.0011
1.2103	1.0234	1.1817	1.013			1.0852	1.0137	0.86796	1
1.2214	1.0248	1.2164	1.016			1.164	1.0202	1.1547	1.0181
1.3412	1.0395	1.2344	1.0184			1.2771	1.0286	1.2361	1.0243
1.4174	1.0568	1.3243	1.0322			1.4328	1.0438	1.2588	1.0269
1.421	1.0575	1.328	1.033			1.4764	1.052	1.3408	1.0366
1.4846	1.0691	1.4721	1.0636			1.5539	1.0715	1.4423	1.058
1.5664	1.0852	1.5485	1.0801			1.5717	1.076	1.4949	1.0702
1.6846	1.1165	1.7056	1.1237			1.6558	1.0986	1.644	1.0975
1.7055	1.1231	1.7225	1.1282			1.7865	1.1312	1.6557	1.0996
1.8091	1.156	1.7312	1.1305			1.875	1.1594	1.6597	1.1003
1.9603	1.2024	1.7577	1.1376			1.9164	1.1721	1.7373	1.1117
1.9755	1.2071	1.766	1.1398			2.0535	1.2142	1.8109	1.1315
2.073	1.232	1.813	1.1515			2.0762	1.2225	1.8643	1.1474
2.0837	1.2346	1.8497	1.1609			2.2459	1.2766	1.9315	1.1633
2.0903	1.238	1.9235	1.1904			2.2686	1.2849	1.9368	1.1651
2.1814	1.2755	1.934	1.1947			2.312	1.3041	2.0529	1.2037
2.2466	1.2953	1.941	1.1976			2.3237	1.3084	2.0575	1.2053
2.3233	1.3185	1.9484	1.1998			2.3776	1.3282	2.2178	1.2788
2.516	1.3908	1.9846	1.212			2.4245	1.3464	2.2424	1.2901
2.5685	1.4127	2.0956	1.2479			2.4924	1.3726	2.2518	1.2944
2.5898	1.4213	2.111	1.2535			2.5992	1.4229	2.2589	1.2966
2.6185	1.4332	2.1578	1.2691			2.6519	1.4474	2.2701	1.3007
2.7019	1.4691	2.2369	1.2955			2.6617	1.4519	2.4517	1.369
2.804	1.5179	2.2952	1.3128			2.7655	1.4985	2.4517	1.369
2.8792	1.5565	2.381	1.3382			2.8303	1.5321	2.4862	1.3858
2.8918	1.5617	2.4328	1.3594			2.8587	1.5468	2.6201	1.4384
2.9485	1.5851	2.5009	1.3859			2.9163	1.5761	2.7369	1.4788
3.0115	1.6245	2.5444	1.4066			2.9814	1.6048	2.7673	1.4932
3.0243	1.6325	2.6685	1.4658			2.9866	1.6072	2.8647	1.546
3.043	1.6423	2.7163	1.4834			3.0258	1.6273	2.9613	1.5983
3.2008	1.7198	2.7482	1.4975			3.1761	1.7042	3.0219	1.6291
3.2177	1.7276	2.8391	1.5445			3.1879	1.7104	3.0484	1.6421
3.2316	1.7341	2.8454	1.5475			3.2086	1.7211	3.128	1.6823
3.2947	1.7662	2.9967	1.6194			3.2676	1.7538	3.1732	1.7059
3.443	1.843	3.007	1.6254			3.3441	1.7956	3.179	1.7092
3.5531	1.9017	3.0228	1.6347			3.3977	1.8264	3.2159	1.7289
3.5612	1.9066	3.3164	1.7649			3.4578	1.861	3.2991	1.775
3.5752	1.9148	3.3325	1.7719			3.5035	1.8882	3.3755	1.8175
3.6264	1.9447	3.3405	1.7765			3.5114	1.8917	3.382	1.8215
3.6502	1.9586	3.3431	1.778			3.5499	1.9088	3.4408	1.8574
3.7213	1.9993	3.3478	1.7808			3.5709	1.9253	3.4779	1.8801
3.7515	2.0167	3.3526	1.7843			3.5777	1.9306	3.4934	1.8906
3.7947	2.0445	3.363	1.7917			3.6767	1.9988	3.5419	1.9233
3.8239	2.0604	3.5019	1.8775			3.6839	2.0026	3.5975	1.9563
3.8434	2.071	3.5542	1.9059			3.718	2.0207	3.6341	1.9748
3.9208	2.1194	3.5847	1.9224			3.7334	2.0279	3.7445	2.0296
3.9299	2.124	3.585	1.9226			3.8087	2.066	3.7589	2.0394
3.9336	2.1258	3.6828	1.989			3.8793	2.1019	3.8015	2.0689
3.992	2.1587	3.6913	1.9944			3.8857	2.1053	3.8293	2.0882
4.0786	2.2083	3.7088	2.003			3.8955	2.1117	3.8447	2.0971
4.0813	2.2098	3.7377	2.0196			3.9902	2.18	3.9097	2.1342
4.0867	2.2128	3.7475	2.0259			4	2.1874	3.956	2.161
4.0951	2.2171	3.8495	2.0851			4.0053	2.1908	3.9565	2.1614
4.0975	2.2183	3.8518	2.0867			4.0509	2.219	3.9636	2.1662
4.1086	2.225	3.8899	2.1122			4.1036	2.2479	3.9718	2.1715
4.1412	2.2454	3.8901	2.1123			4.1205	2.2572	3.9721	2.1716
4.2499	2.314	3.8904	2.1125			4.1549	2.2787	3.9781	2.1752
4.2574	2.3186	3.9721	2.1566			4.2115	2.3114	4.093	2.2448
4.2672	2.3246	4.0467	2.2004			4.2194	2.3158	4.1086	2.2536
4.2874	2.3355	4.0561	2.2059			4.2704	2.344	4.1291	2.265
4.3283	2.3583	4.0687	2.2127			4.3234	2.3778	4.148	2.2761
4.3534	2.3724	4.0916	2.2299			4.3449	2.3903	4.1919	2.304
4.3579	2.3743	4.1041	2.2393			4.3503	2.3934	4.2046	2.3121
4.3687	2.379	4.1907	2.2864			4.3639	2.4014	4.2455	2.3337
4.3746	2.383	4.2255	2.3059			4.3759	2.4076	4.2666	2.3448
4.3764	2.3843	4.2441	2.3163			4.3936	2.4156	4.3053	2.3723
4.3788	2.3855	4.2492	2.319			4.465	2.451	4.3307	2.3894
4.3978	2.3949	4.2708	2.3316			4.4665	2.4517	4.3535	2.4018
4.4055	2.3991	4.3724	2.389			4.4695	2.4534	4.3611	2.4056
4.4665	2.4343	4.4028	2.4054			4.4926	2.4698	4.3633	2.4068
4.5007	2.4491	4.409	2.4083			4.5017	2.4762	4.375	2.413
4.5529	2.4759	4.4169	2.4121			4.5248	2.49	4.4163	2.4337
4.5589	2.4796	4.4765	2.4449			4.5258	2.4906	4.5059	2.4791
4.5625	2.4819	4.5009	2.4584			4.5645	2.5134	4.5305	2.4955
4.5806	2.4942	4.5042	2.4601			4.5928	2.5285	4.5355	2.4971
4.603	2.5064	4.5096	2.4628			4.6072	2.536	4.5584	2.5047
4.6354	2.5211	4.541	2.4852			4.6186	2.5419	4.5897	2.5224
4.6464	2.5262	4.5751	2.5016			4.6601	2.5619	4.6327	2.5478
4.6747	2.5394	4.5821	2.505			4.6603	2.562	4.635	2.549
4.704	2.5553	4.5869	2.5074			4.666	2.5651	4.6584	2.5599
4.7109	2.5591	4.5914	2.5095			4.6666	2.5653	4.6621	2.5615
4.7271	2.5652	4.6437	2.5344			4.6797	2.5695	4.7131	2.5835
4.7389	2.5697	4.65	2.5377			4.7021	2.577	4.7189	2.5853
4.7505	2.574	4.6737	2.5527			4.7701	2.6023	4.7523	2.6022
4.7983	2.5922	4.6797	2.5565			4.7898	2.6106	4.79	2.6212
4.8368	2.6061	4.7086	2.5679			4.8001	2.6153	4.8253	2.6315
4.8647	2.616	4.7196	2.5714			4.8067	2.6183	4.8911	2.656
4.87	2.6179	4.7462	2.5799			4.833	2.631	4.8935	2.6567
4.8805	2.6208	4.7688	2.5866			4.8528	2.6374	4.9039	2.66
4.8902	2.6237	4.7881	2.5947			4.9109	2.6568	4.9231	2.6673
4.91	2.6307	4.7903	2.5956			4.9134	2.6581	4.9351	2.67
4.9389	2.6412	4.828	2.6112			4.917	2.6589	4.9371	2.6705
4.9499	2.6445	4.8604	2.625			4.9252	2.661	4.9731	2.679
4.9616	2.648	4.8688	2.6274			4.9306	2.6624	4.9918	2.6835
4.9622	2.6482	4.8722	2.6285			4.9607	2.6698	5.0153	2.6855
4.9662	2.6489	4.9268	2.6479			5.0039	2.6817	5.0386	2.6882
4.9869	2.6531	4.944	2.6525			5.0185	2.6845	5.06	2.6906
4.9951	2.6547	4.9639	2.658			5.0209	2.6849	5.0658	2.6912
5.0241	2.6622	4.9786	2.6613			5.0339	2.6867	5.0749	2.6924
5.0439	2.6648	4.986	2.6638			5.0696	2.6882	5.1058	2.6966
5.0782	2.6678	4.9917	2.6657			5.0872	2.6898	5.1228	2.7006
5.0809	2.6682	5.0102	2.668			5.0977	2.6908	5.1466	2.7042
5.0896	2.6694	5.0225	2.6697			5.1202	2.6929	5.149	2.7044
5.0917	2.6695	5.0297	2.6708			5.135	2.6924	5.1518	2.7039
5.0987	2.6696	5.0897	2.6807			5.1481	2.6935	5.1728	2.7026
5.1404	2.6722	5.0953	2.6816			5.1648	2.6941	5.1792	2.7023
5.1684	2.6749	5.0977	2.6819			5.1724	2.6948	5.2384	2.7034
5.1978	2.6763	5.1004	2.6823			5.1769	2.6952	5.2395	2.7035
5.1986	2.6763	5.1565	2.6868			5.1812	2.6952	5.2425	2.7033
5.2259	2.673	5.1802	2.6851			5.1832	2.6951	5.2537	2.7033
5.2266	2.6729	5.1894	2.6845			5.2066	2.6955	5.2892	2.7035
5.2279	2.6727	5.1996	2.684			5.2635	2.6983	5.3265	2.6978
5.2436	2.6711	5.2097	2.6837			5.2961	2.6919	5.3758	2.6857
5.2506	2.6696	5.2374	2.6827			5.3049	2.6902	5.388	2.6828
5.252	2.6693	5.2402	2.6826			5.3269	2.6881	5.3937	2.6816
5.2534	2.6691	5.3043	2.6771			5.3544	2.6845	5.3938	2.6816
5.2595	2.6685	5.3045	2.6771			5.3681	2.6818	5.3939	2.6816
5.2793	2.6665	5.3131	2.6761			5.3991	2.6745	5.3939	2.6816
5.2912	2.6659	5.3138	2.6759			5.4254	2.6685	5.394	2.6815
5.3179	2.6646	5.3224	2.6743			5.4287	2.6676	5.4045	2.6798
5.3357	2.6612	5.3408	2.6714			5.463	2.6593	5.4447	2.6706
5.3418	2.6601	5.3659	2.6667			5.4895	2.6503	5.4886	2.6573
5.37	2.6542	5.3841	2.6634			5.5018	2.6476	5.4896	2.657
5.3917	2.6503	5.3907	2.6619			5.5199	2.6436	5.4901	2.6569
5.3982	2.648	5.3908	2.6618			5.5457	2.637	5.4973	2.6552
5.4088	2.6442	5.3974	2.6595			5.5526	2.6355	5.498	2.6551
5.4194	2.6413	5.4257	2.6513			5.5806	2.6307	5.5031	2.6539
5.4557	2.6307	5.4432	2.6467			5.5806	2.6307	5.531	2.6472
5.4726	2.6262	5.4807	2.6362			5.5912	2.6296	5.5425	2.6444
5.4948	2.6197	5.489	2.6338			5.6225	2.6267	5.5514	2.6422
5.5018	2.6179	5.4933	2.6327			5.6351	2.6277	5.5637	2.6395
5.5245	2.6117	5.5096	2.6288			5.6362	2.6278	5.5917	2.6374
5.5537	2.6054	5.5272	2.6245			5.6576	2.6305	5.6107	2.6358
5.5647	2.6032	5.5324	2.6227			5.6789	2.6325	5.6278	2.6343
5.5686	2.6025	5.5708	2.6169			5.6802	2.6327	5.6287	2.6342
5.6005	2.5965	5.5846	2.6149			5.7105	2.6386	5.6302	2.6342
5.6175	2.5977	5.6021	2.6117			5.7148	2.6396	5.6636	2.6365
5.6298	2.598	5.6042	2.6114			5.7244	2.6419	5.6926	2.6445
5.6386	2.5982	5.6244	2.6117			5.7563	2.6486	5.7146	2.6486
5.6846	2.6032	5.6257	2.6119			5.7621	2.6502	5.7296	2.6506
5.6887	2.6039	5.6269	2.612			5.7739	2.6535	5.7342	2.6513
5.6905	2.6042	5.629	2.6121			5.7993	2.661	5.7527	2.6546
5.693	2.6047	5.6558	2.6133			5.8033	2.6625	5.7559	2.6555
5.7075	2.6077	5.6771	2.6164			5.8177	2.6679	5.7771	2.6612
5.7107	2.6083	5.6959	2.6192			5.8215	2.6685	5.7925	2.6642
5.7128	2.6088	5.7098	2.6211			5.8348	2.6707	5.8013	2.6661
5.7142	2.6092	5.7218	2.6235			5.8716	2.6803	5.8031	2.6665
5.7587	2.6201	5.7472	2.6311			5.8748	2.681	5.8278	2.6722
5.77	2.6228	5.7478	2.6313			5.9029	2.6865	5.83	2.6728
5.7731	2.6237	5.7503	2.6319			5.9231	2.6885	5.8494	2.6783
5.7733	2.6238	5.7866	2.6413			5.9374	2.6899	5.8675	2.6813
5.8195	2.6379	5.7878	2.6416			5.9639	2.6934	5.8961	2.6863
5.8262	2.64	5.7922	2.6426			6.0031	2.6978	5.8978	2.6867
5.8337	2.6424	5.8129	2.65			6.019	2.6996	5.9086	2.69
5.8343	2.6425	5.8148	2.6507			6.0223	2.7002	5.9103	2.6904
5.8369	2.6428	5.8218	2.6524			6.0239	2.7002	5.9127	2.6907
5.8586	2.6463	5.8479	2.659			6.0357	2.7006	5.931	2.6935
5.8698	2.6491	5.8723	2.6654			6.0537	2.7012	5.9491	2.6964
5.8711	2.6495	5.8818	2.6676			6.0943	2.6992	5.9793	2.7014
5.8994	2.6589	5.8844	2.6682			6.1401	2.6922	5.9927	2.7014
5.9106	2.6596	5.902	2.6705			6.1593	2.6898	6.0024	2.7014
5.922	2.6603	5.9079	2.6713			6.1646	2.6892	6.0222	2.7036
5.9414	2.6618	5.9496	2.677			6.1666	2.6891	6.0483	2.7056
5.9449	2.6619	5.9507	2.6771			6.1696	2.6889	6.084	2.7065
5.9452	2.6619	5.9967	2.6831			6.175	2.6886	6.1035	2.7066
5.9515	2.663	6.005	2.6842			6.2121	2.6842	6.1078	2.7067
6.0004	2.6702	6.0095	2.6848			6.2231	2.683	6.1152	2.7072
6.0231	2.6739	6.0118	2.6848			6.2281	2.6825	6.1211	2.7069
6.0231	2.674	6.0255	2.6845			6.2654	2.6781	6.127	2.7053
6.0268	2.6742	6.0356	2.6843			6.2715	2.6786	6.1523	2.6983
6.0268	2.6742	6.086	2.6859			6.2733	2.6787	6.1582	2.6965
6.035	2.6744	6.0891	2.6856			6.2782	2.6774	6.1651	2.6947
6.1025	2.6678	6.1073	2.6837			6.2793	2.6771	6.1895	2.6883
6.1101	2.6676	6.1194	2.6828			6.2844	2.6752	6.1998	2.6869
6.1111	2.6676	6.1675	2.6793			6.3016	2.6685	6.2145	2.685
6.1213	2.6678	6.1754	2.6788			6.3205	2.6619	6.2486	2.6843
6.1257	2.6673	6.1874	2.6766			6.3568	2.6484	6.2496	2.6843
6.1783	2.6636	6.211	2.6755			6.3679	2.645	6.2496	2.6842
6.1859	2.6632	6.2145	2.6754			6.37	2.6443	6.2501	2.6841
6.1975	2.6626	6.2177	2.6752			6.3741	2.6429	6.278	2.6755
6.2004	2.6621	6.2181	2.675			6.3845	2.6396	6.353	2.6482
6.2415	2.6555	6.2373	2.668			6.385	2.6394	6.3578	2.6465
6.2565	2.6525	6.2598	2.6624			6.4313	2.6235	6.3587	2.6464
6.2784	2.6482	6.2941	2.6529			6.4657	2.6121	6.3592	2.6462
6.2797	2.6481	6.3033	2.6507			6.469	2.6109	6.3649	2.6448
6.2852	2.6469	6.325	2.6472			6.4932	2.6018	6.3708	2.6434
6.342	2.6359	6.327	2.6469			6.524	2.585	6.3895	2.6388
6.3689	2.63	6.3296	2.6459			6.5439	2.5744	6.4412	2.6272
6.3812	2.6263	6.3469	2.6394			6.5842	2.5568	6.4876	2.6086
6.4226	2.6043	6.3799	2.6271			6.5963	2.5499	6.4892	2.6081
6.4284	2.6012	6.3872	2.6242			6.6033	2.5452	6.4908	2.6074
6.4702	2.5857	6.3945	2.6214			6.644	2.5268	6.4915	2.6071
6.4906	2.5767	6.4385	2.6076			6.6672	2.5164	6.5131	2.597
6.5152	2.566	6.441	2.6068			6.6831	2.5089	6.5639	2.5702
6.5462	2.5518	6.4423	2.6063			6.6916	2.5049	6.574	2.565
6.5705	2.544	6.4435	2.6058			6.7014	2.5001	6.6094	2.5494
6.5738	2.543	6.4884	2.5884			6.7101	2.494	6.6111	2.5487
6.6092	2.5234	6.5123	2.578			6.7116	2.4929	6.6528	2.5294
6.6448	2.5085	6.5436	2.5662			6.7132	2.4922	6.6674	2.5225
6.699	2.4796	6.5781	2.5533			6.7719	2.4599	6.6921	2.5107
6.7079	2.4749	6.5814	2.5517			6.8324	2.427	6.7275	2.4939
6.7184	2.4689	6.5894	2.5477			6.8398	2.4224	6.7848	2.4631
6.7254	2.4647	6.6489	2.518			6.8504	2.4177	6.8131	2.4468
6.7285	2.4629	6.6786	2.4987			6.8745	2.407	6.8246	2.4402
6.7353	2.459	6.6805	2.4975			6.9583	2.3619	6.8454	2.4275
6.7387	2.4567	6.7377	2.4696			7.0103	2.3266	6.859	2.4201
6.7435	2.4535	6.7377	2.4696			7.031	2.3153	6.8869	2.4051
6.7559	2.4471	6.7378	2.4696			7.0529	2.3009	6.9485	2.3716
6.761	2.4447	6.7697	2.4519			7.058	2.2976	6.9616	2.3638
6.7826	2.435	6.7774	2.4479			7.0762	2.2864	6.9746	2.356
6.8303	2.4114	6.7934	2.4386			7.1831	2.2254	7.0316	2.3244
6.883	2.3788	6.8607	2.3996			7.2029	2.2138	7.0385	2.32
6.8835	2.3785	6.8684	2.395			7.2152	2.2058	7.1047	2.276
6.9194	2.3572	6.8813	2.3868			7.2384	2.1905	7.1469	2.2507
6.9229	2.3552	6.9562	2.3475			7.2786	2.1671	7.1494	2.2492
6.9249	2.3541	6.9766	2.3367			7.3921	2.1014	7.1525	2.2471
7.0001	2.3133	7.0428	2.299			7.4171	2.0849	7.1938	2.2219
7.0603	2.2806	7.047	2.2965			7.4191	2.0836	7.2322	2.1986
7.0605	2.2804	7.0691	2.2835			7.5194	2.0312	7.2815	2.1695
7.0619	2.2798	7.078	2.2779			7.5211	2.0303	7.3539	2.1269
7.1132	2.2449	7.1282	2.2447			7.5211	2.0303	7.3579	2.1245
7.1148	2.2438	7.1397	2.2371			7.5212	2.0302	7.3612	2.1227
7.1163	2.2428	7.1403	2.2366			7.5919	1.9839	7.4086	2.0955
7.195	2.2036	7.1415	2.2359			7.6791	1.9334	7.4359	2.0802
7.1951	2.2036	7.1705	2.2178			7.6868	1.929	7.5726	1.996
7.203	2.1989	7.1895	2.2078			7.7253	1.9072	7.5767	1.9935
7.2497	2.1682	7.2023	2.202			7.7269	1.9062	7.5843	1.9892
7.2524	2.1665	7.2099	2.1973			7.7274	1.9058	7.5857	1.9883
7.3136	2.1216	7.2123	2.1958			7.7283	1.9053	7.6794	1.9329
7.3158	2.1199	7.3674	2.1046			7.7305	1.904	7.7251	1.9044
7.3221	2.1166	7.368	2.1043			7.7537	1.8913	7.7728	1.8792
7.3366	2.1089	7.3692	2.1036			7.7614	1.8863	7.913	1.8011
7.3414	2.1063	7.3778	2.0989			7.863	1.8204	7.916	1.7994
7.3765	2.0875	7.4476	2.0556			7.882	1.8063	7.935	1.7872
7.3836	2.0834	7.4841	2.033			7.9202	1.7833	7.9464	1.781
7.4198	2.0615	7.5292	2.0082			7.9868	1.7541	8.1077	1.6981
7.4764	2.0276	7.5311	2.0071			7.9994	1.7477	8.1368	1.6832
7.4894	2.0207	7.555	1.9912			8.1133	1.6901	8.3045	1.5964
7.4924	2.0182	7.6466	1.937			8.1882	1.6541	8.3109	1.5931
7.5017	2.0131	7.6565	1.9312			8.2399	1.6312	8.3251	1.5864
7.5021	2.0129	7.6646	1.9267			8.2418	1.63	8.402	1.5427
7.6334	1.9422	7.7505	1.879			8.3936	1.5517	8.4323	1.5256
7.6954	1.9104	7.8	1.8562			8.4158	1.5402	8.4821	1.5018
7.7122	1.8977	7.8998	1.8036			8.4356	1.5302	8.5991	1.446
7.7269	1.8899	7.9241	1.7888			8.4979	1.5013	8.6295	1.4315
7.77	1.8658	7.968	1.762			8.5252	1.4873	8.6404	1.4259
7.9078	1.7938	7.9683	1.7619			8.643	1.4317	8.6538	1.4191
7.9258	1.7836	8.0297	1.7247			8.6866	1.4131	8.6551	1.4185
7.981	1.7479	8.0301	1.7245			8.7363	1.3863	8.657	1.4176
8.0912	1.6981	8.0393	1.72			8.8598	1.3249	8.6755	1.4104
8.097	1.6954	8.0838	1.6971			8.9012	1.3068	8.6945	1.4031
8.0997	1.6939	8.0863	1.6957			8.9358	1.298	8.7479	1.3841
8.1281	1.6764	8.117	1.679			9.0479	1.2588	8.8935	1.3325
8.2024	1.6306	8.2658	1.605			9.0948	1.2424	8.9374	1.3155
8.2429	1.6152	8.2707	1.6026			9.3048	1.1825	8.9825	1.298
8.2914	1.5919	8.3623	1.563			9.3213	1.1784	9.035	1.2738
8.4407	1.5201	8.4774	1.5156			9.3581	1.1694	9.1376	1.2416
8.4932	1.4947	8.4901	1.5096			9.4164	1.1544	9.2304	1.2033
8.5894	1.4506	8.5216	1.4948			9.505	1.1318	9.2853	1.1799
8.602	1.4453	8.5738	1.4707			9.535	1.1237	9.3825	1.1539
8.6365	1.4333	8.6021	1.4577			9.5803	1.1115	9.4439	1.1376
8.762	1.3838	8.6969	1.4116			9.6138	1.1025	9.5137	1.1197
8.8533	1.3471	8.7925	1.3752			9.7091	1.0818	9.6233	1.0938
8.9107	1.3238	8.8069	1.3689			9.8116	1.0547	9.6956	1.077
8.9691	1.3024	8.8118	1.3671			9.9591	1.0338	9.7293	1.0692
9.0735	1.2692	8.8347	1.3586			10.028	1.0244	9.8852	1.0404
9.1042	1.2592	8.8352	1.3585			10.165	1.0022	9.9154	1.0349
9.126	1.2514	8.9397	1.3195			10.195	0.99903	9.9197	1.0343
9.1296	1.25	9.0176	1.2876			10.207	0.99782	9.9267	1.0333
9.2728	1.1961	9.02	1.2867			10.259	0.9991	9.9994	1.0203
9.4144	1.1396	9.0438	1.2775			10.359	1.0019	10.053	1.0142
9.4246	1.1371	9.0519	1.2742			10.453	1.0144	10.13	1.0058
9.4648	1.1275	9.0649	1.2701			10.48	1.038	10.33	1.0131
9.4763	1.1255	9.0676	1.2691			10.589	1.1338	10.354	1.014
9.5322	1.1156	9.1122	1.2539			10.64	1.2044	10.547	1.0104
9.638	1.0941	9.1136	1.2534			10.652	1.2108	10.686	1.1499
9.6982	1.0857	9.1953	1.2276			10.75	1.2637	10.754	1.2088
9.8178	1.0609	9.3106	1.1847			10.81	1.3345	10.833	1.4155
9.9315	1.0359	9.3736	1.1651			10.853	1.386	10.885	1.535
9.9547	1.0338	9.5486	1.1132			11.223	0.13164	10.887	1.5397
10.004	1.0295	9.6173	1.0927			11.234	0.090963	11.241	0.03733
10.114	1.0196	9.6263	1.0908			11.238	0.068952	11.243	0.03086
10.252	1.0192	9.644	1.086			11.25	3.3079e-16	11.245	0.021883
10.279	1.0201	9.6446	1.0858					11.25	8.3582e-15
10.494	1.0025	9.6449	1.0857
10.53	0.99615	9.6476	1.0854
10.551	1.0033	10.081	1.0276
10.564	1.0077	10.081	1.0275
10.603	1.0092	10.134	1.0243
10.673	1.1429	10.164	1.0186
10.871	1.5309	10.25	1.0078
10.913	1.6041	10.434	0.98612
10.937	1.4973	10.673	1.2886
11.043	1.0455	10.679	1.2937
11.149	0.54703	10.681	1.2966
11.157	0.50767	10.709	1.3336
11.25	1.8129e-16	10.827	1.4878
		11.041	0.7129
		11.154	0.28434
		11.25	3.9599e-16

## Sheet: Sheet3
Arc length	pressure	Arc length	pressure	Arc length	pressure	Arc length	pressure	Arc length	pressure
m	Pa	m	Pa	m	Pa	m	Pa	m	Pa
	Plan 1-1		Plan 1-2		Plan 1-3		Plan 1-4		Plan 1-5
cln1x	Height	cln1x	Height			cln1x	Height	cln1x	Height
0	2509.7	0	2715.5			0	3123.4	0	3325.1
0.15583	2512.4	0.040727	2716.2			0.0083965	3123.6	0.0047545	3325.2
0.42137	2513.5	0.052952	2716.2			0.014976	3123.6	0.0091858	3325.3
0.46532	2513.6	0.41789	2718.3			0.03854	3124.1	0.059965	3325.4
0.59783	2518.2	0.55072	2722.6			0.049056	3124.2	0.30171	3325.4
0.599	2518.2	0.59673	2724			0.3758	3126.9	0.48837	3330.9
0.62912	2519.9	0.60593	2724.3			0.40951	3127.2	0.73629	3340
0.78951	2528.9	0.67867	2728.6			0.52379	3128	0.78444	3342
0.80507	2529.8	0.69012	2729.3			0.58097	3131.3	0.79736	3342.6
0.85592	2533.1	0.86891	2738			0.88481	3148.7	0.80096	3342.7
0.86816	2533.9	0.92421	2742.1			0.95335	3152.7	0.80568	3343.2
0.87992	2534.8	0.99739	2748.5			1.0115	3158.2	0.85348	3347.4
1.2103	2562	1.1817	2765.1			1.0852	3164.3	0.86796	3348.6
1.2214	2563.2	1.2164	2768.2			1.164	3170.8	1.1547	3370.9
1.3412	2576.2	1.2344	2769.9			1.2771	3182.7	1.2361	3377.3
1.4174	2585.9	1.3243	2781			1.4328	3199.7	1.2588	3379.8
1.421	2586.4	1.328	2781.5			1.4764	3205	1.3408	3390.2
1.4846	2593.9	1.4721	2797.5			1.5539	3214.9	1.4423	3403.8
1.5664	2603.3	1.5485	2806.1			1.5717	3217.2	1.4949	3410.4
1.6846	2620.4	1.7056	2830.1			1.6558	3229	1.644	3427.6
1.7055	2623.5	1.7225	2832.9			1.7865	3247.1	1.6557	3429
1.8091	2639.3	1.7312	2834.3			1.875	3262.2	1.6597	3429.5
1.9603	2663.8	1.7577	2838			1.9164	3268.9	1.7373	3441.2
1.9755	2666.3	1.766	2839.2			2.0535	3291	1.8109	3452.1
2.073	2683.5	1.813	2845.6			2.0762	3295.1	1.8643	3460.7
2.0837	2685.3	1.8497	2851.3			2.2459	3325.6	1.9315	3471.4
2.0903	2686.6	1.9235	2864			2.2686	3329.6	1.9368	3472.2
2.1814	2703.7	1.934	2865.8			2.312	3338.1	2.0529	3489.7
2.2466	2715.2	1.941	2867			2.3237	3340.4	2.0575	3490.4
2.3233	2728.6	1.9484	2868.2			2.3776	3351.1	2.2178	3520.7
2.516	2768.4	1.9846	2874.1			2.4245	3359.7	2.2424	3525.4
2.5685	2779	2.0956	2892			2.4924	3372	2.2518	3527.1
2.5898	2783	2.111	2895			2.5992	3394.4	2.2589	3528.5
2.6185	2788.8	2.1578	2903.6			2.6519	3404.9	2.2701	3530.7
2.7019	2805.7	2.2369	2918.2			2.6617	3406.8	2.4517	3564.4
2.804	2826.9	2.2952	2928.6			2.7655	3427.5	2.4517	3564.4
2.8792	2842.6	2.381	2944.1			2.8303	3441.1	2.4862	3571.9
2.8918	2845.1	2.4328	2953.9			2.8587	3447.1	2.6201	3598.7
2.9485	2856.6	2.5009	2967.4			2.9163	3458.9	2.7369	3621.2
3.0115	2869.9	2.5444	2976.6			2.9814	3471.7	2.7673	3627.1
3.0243	2872.6	2.6685	3002.8			2.9866	3472.8	2.8647	3646.8
3.043	2876.6	2.7163	3012			3.0258	3480.5	2.9613	3666.3
3.2008	2909.9	2.7482	3018.5			3.1761	3510.3	3.0219	3678.4
3.2177	2913.4	2.8391	3037.4			3.1879	3512.6	3.0484	3683.6
3.2316	2916.1	2.8454	3038.7			3.2086	3516.8	3.128	3700.2
3.2947	2928.5	2.9967	3069.6			3.2676	3527.9	3.1732	3709.4
3.443	2957.5	3.007	3071.7			3.3441	3542.9	3.179	3710.6
3.5531	2979.3	3.0228	3074.9			3.3977	3552.8	3.2159	3717.5
3.5612	2980.8	3.3164	3134.7			3.4578	3563.9	3.2991	3733.5
3.5752	2983.5	3.3325	3138			3.5035	3572.5	3.3755	3748.2
3.6264	2993	3.3405	3139.6			3.5114	3573.9	3.382	3749.5
3.6502	2997.4	3.3431	3140.1			3.5499	3581	3.4408	3760.4
3.7213	3010.6	3.3478	3141			3.5709	3585	3.4779	3767.3
3.7515	3016.2	3.3526	3142			3.5777	3586.3	3.4934	3770
3.7947	3024	3.363	3144			3.6767	3604.2	3.5419	3778.8
3.8239	3029.1	3.5019	3170			3.6839	3605.4	3.5975	3788.9
3.8434	3032.4	3.5542	3179.9			3.718	3611.3	3.6341	3795.2
3.9208	3046.2	3.5847	3185.4			3.7334	3613.9	3.7445	3814.1
3.9299	3047.8	3.585	3185.5			3.8087	3626.9	3.7589	3816.7
3.9336	3048.5	3.6828	3203.8			3.8793	3639	3.8015	3824.1
3.992	3058.4	3.6913	3205.3			3.8857	3640	3.8293	3829
4.0786	3073.1	3.7088	3208.5			3.8955	3641.6	3.8447	3831.5
4.0813	3073.5	3.7377	3213.7			3.9902	3656.8	3.9097	3842.4
4.0867	3074.4	3.7475	3215.4			4	3658.3	3.956	3850
4.0951	3075.7	3.8495	3233.2			4.0053	3659.2	3.9565	3850.1
4.0975	3076.1	3.8518	3233.6			4.0509	3666.5	3.9636	3851.3
4.1086	3077.9	3.8899	3240.2			4.1036	3674.7	3.9718	3852.6
4.1412	3082.8	3.8901	3240.2			4.1205	3677.3	3.9721	3852.7
4.2499	3099.3	3.8904	3240.3			4.1549	3682.6	3.9781	3853.6
4.2574	3100.4	3.9721	3254.2			4.2115	3691	4.093	3871.3
4.2672	3101.9	4.0467	3266.5			4.2194	3692.2	4.1086	3873.8
4.2874	3104.9	4.0561	3268.1			4.2704	3699.5	4.1291	3877
4.3283	3111.1	4.0687	3270.1			4.3234	3707	4.148	3879.8
4.3534	3114.8	4.0916	3273.6			4.3449	3710	4.1919	3886.1
4.3579	3115.4	4.1041	3275.5			4.3503	3710.8	4.2046	3887.9
4.3687	3117	4.1907	3289.1			4.3639	3712.6	4.2455	3893.8
4.3746	3117.8	4.2255	3294.4			4.3759	3714.2	4.2666	3896.8
4.3764	3118	4.2441	3297.2			4.3936	3716.5	4.3053	3902.4
4.3788	3118.4	4.2492	3298			4.465	3725.7	4.3307	3906
4.3978	3121	4.2708	3301			4.4665	3725.9	4.3535	3909
4.4055	3122	4.3724	3315.4			4.4695	3726.3	4.3611	3910
4.4665	3130	4.4028	3319.7			4.4926	3729.3	4.3633	3910.3
4.5007	3134.5	4.409	3320.5			4.5017	3730.4	4.375	3911.8
4.5529	3141.1	4.4169	3321.5			4.5248	3733.1	4.4163	3917
4.5589	3141.9	4.4765	3329.3			4.5258	3733.3	4.5059	3928.4
4.5625	3142.4	4.5009	3332.5			4.5645	3737.8	4.5305	3931.6
4.5806	3144.7	4.5042	3332.9			4.5928	3741.1	4.5355	3932.1
4.603	3147.5	4.5096	3333.6			4.6072	3742.8	4.5584	3934.8
4.6354	3151.3	4.541	3337.6			4.6186	3744.2	4.5897	3938.5
4.6464	3152.5	4.5751	3341.6			4.6601	3748.9	4.6327	3943.6
4.6747	3155.6	4.5821	3342.5			4.6603	3748.9	4.635	3943.8
4.704	3159	4.5869	3343			4.666	3749.6	4.6584	3946.3
4.7109	3159.7	4.5914	3343.5			4.6666	3749.7	4.6621	3946.7
4.7271	3161.5	4.6437	3349.7			4.6797	3751.1	4.7131	3952.2
4.7389	3162.8	4.65	3350.4			4.7021	3753.4	4.7189	3952.7
4.7505	3164	4.6737	3353.1			4.7701	3760.3	4.7523	3956
4.7983	3168.8	4.6797	3353.7			4.7898	3762.2	4.79	3959.7
4.8368	3172.6	4.7086	3356.9			4.8001	3763.2	4.8253	3963
4.8647	3175.2	4.7196	3358			4.8067	3763.9	4.8911	3968.7
4.87	3175.7	4.7462	3360.8			4.833	3766.3	4.8935	3968.9
4.8805	3176.6	4.7688	3363.2			4.8528	3768	4.9039	3969.8
4.8902	3177.4	4.7881	3365.1			4.9109	3773.1	4.9231	3971.3
4.91	3179.1	4.7903	3365.3			4.9134	3773.3	4.9351	3972.3
4.9389	3181.6	4.828	3369			4.917	3773.6	4.9371	3972.4
4.9499	3182.5	4.8604	3371.9			4.9252	3774.3	4.9731	3975.3
4.9616	3183.4	4.8688	3372.7			4.9306	3774.7	4.9918	3976.7
4.9622	3183.5	4.8722	3373			4.9607	3777	5.0153	3978.3
4.9662	3183.8	4.9268	3377.7			5.0039	3780.2	5.0386	3979.9
4.9869	3185.4	4.944	3379			5.0185	3781.3	5.06	3981.2
4.9951	3186	4.9639	3380.6			5.0209	3781.5	5.0658	3981.6
5.0241	3188.1	4.9786	3381.7			5.0339	3782.4	5.0749	3982.1
5.0439	3189.4	4.986	3382.3			5.0696	3784.6	5.1058	3984
5.0782	3191.8	4.9917	3382.8			5.0872	3785.7	5.1228	3985
5.0809	3192	5.0102	3384			5.0977	3786.4	5.1466	3986.4
5.0896	3192.5	5.0225	3384.9			5.1202	3787.8	5.149	3986.5
5.0917	3192.7	5.0297	3385.4			5.135	3788.6	5.1518	3986.6
5.0987	3193.1	5.0897	3389.5			5.1481	3789.3	5.1728	3987.7
5.1404	3195.6	5.0953	3389.9			5.1648	3790.1	5.1792	3988
5.1684	3197.2	5.0977	3390			5.1724	3790.5	5.2384	3990.7
5.1978	3198.7	5.1004	3390.2			5.1769	3790.8	5.2395	3990.8
5.1986	3198.7	5.1565	3393.3			5.1812	3791	5.2425	3990.9
5.2259	3200.1	5.1802	3394.6			5.1832	3791.1	5.2537	3991.3
5.2266	3200.1	5.1894	3395.1			5.2066	3792.2	5.2892	3992.7
5.2279	3200.1	5.1996	3395.6			5.2635	3794.6	5.3265	3993.9
5.2436	3200.8	5.2097	3396.1			5.2961	3795.8	5.3758	3995.4
5.2506	3201.1	5.2374	3397.3			5.3049	3796.2	5.388	3995.7
5.252	3201.2	5.2402	3397.4			5.3269	3796.9	5.3937	3995.9
5.2534	3201.2	5.3043	3400			5.3544	3797.8	5.3938	3995.9
5.2595	3201.5	5.3045	3400			5.3681	3798.1	5.3939	3995.9
5.2793	3202.2	5.3131	3400.3			5.3991	3798.9	5.3939	3995.9
5.2912	3202.7	5.3138	3400.4			5.4254	3799.6	5.394	3995.9
5.3179	3203.7	5.3224	3400.6			5.4287	3799.6	5.4045	3996.1
5.3357	3204.3	5.3408	3401.2			5.463	3800.2	5.4447	3996.9
5.3418	3204.5	5.3659	3401.9			5.4895	3800.6	5.4886	3997.6
5.37	3205.3	5.3841	3402.4			5.5018	3800.8	5.4896	3997.7
5.3917	3205.9	5.3907	3402.6			5.5199	3801	5.4901	3997.7
5.3982	3206.1	5.3908	3402.6			5.5457	3801.2	5.4973	3997.8
5.4088	3206.4	5.3974	3402.7			5.5526	3801.3	5.498	3997.8
5.4194	3206.6	5.4257	3403.4			5.5806	3801.4	5.5031	3997.8
5.4557	3207.3	5.4432	3403.8			5.5806	3801.4	5.531	3998.1
5.4726	3207.6	5.4807	3404.4			5.5912	3801.5	5.5425	3998.2
5.4948	3208	5.489	3404.5			5.6225	3801.6	5.5514	3998.3
5.5018	3208.1	5.4933	3404.6			5.6351	3801.6	5.5637	3998.4
5.5245	3208.3	5.5096	3404.8			5.6362	3801.6	5.5917	3998.5
5.5537	3208.5	5.5272	3405			5.6576	3801.5	5.6107	3998.6
5.5647	3208.6	5.5324	3405			5.6789	3801.4	5.6278	3998.6
5.5686	3208.6	5.5708	3405.3			5.6802	3801.4	5.6287	3998.6
5.6005	3208.8	5.5846	3405.4			5.7105	3801.2	5.6302	3998.6
5.6175	3208.8	5.6021	3405.5			5.7148	3801.2	5.6636	3998.5
5.6298	3208.8	5.6042	3405.5			5.7244	3801.1	5.6926	3998.3
5.6386	3208.8	5.6244	3405.5			5.7563	3800.7	5.7146	3998.1
5.6846	3208.7	5.6257	3405.5			5.7621	3800.6	5.7296	3998
5.6887	3208.7	5.6269	3405.5			5.7739	3800.4	5.7342	3998
5.6905	3208.6	5.629	3405.5			5.7993	3800	5.7527	3997.8
5.693	3208.6	5.6558	3405.4			5.8033	3800	5.7559	3997.7
5.7075	3208.5	5.6771	3405.3			5.8177	3799.6	5.7771	3997.4
5.7107	3208.5	5.6959	3405.2			5.8215	3799.6	5.7925	3997.2
5.7128	3208.4	5.7098	3405.1			5.8348	3799.3	5.8013	3997
5.7142	3208.4	5.7218	3405			5.8716	3798.4	5.8031	3997
5.7587	3207.9	5.7472	3404.7			5.8748	3798.4	5.8278	3996.5
5.77	3207.8	5.7478	3404.6			5.9029	3797.5	5.83	3996.5
5.7731	3207.7	5.7503	3404.6			5.9231	3796.9	5.8494	3996
5.7733	3207.7	5.7866	3404.1			5.9374	3796.5	5.8675	3995.6
5.8195	3206.8	5.7878	3404.1			5.9639	3795.5	5.8961	3994.9
5.8262	3206.7	5.7922	3404			6.0031	3793.9	5.8978	3994.8
5.8337	3206.5	5.8129	3403.6			6.019	3793.3	5.9086	3994.6
5.8343	3206.5	5.8148	3403.6			6.0223	3793.2	5.9103	3994.5
5.8369	3206.5	5.8218	3403.4			6.0239	3793.1	5.9127	3994.4
5.8586	3205.9	5.8479	3402.8			6.0357	3792.6	5.931	3993.8
5.8698	3205.6	5.8723	3402.2			6.0537	3791.7	5.9491	3993.1
5.8711	3205.5	5.8818	3402			6.0943	3789.7	5.9793	3992
5.8994	3204.8	5.8844	3401.9			6.1401	3787.1	5.9927	3991.4
5.9106	3204.4	5.902	3401.4			6.1593	3786	6.0024	3991
5.922	3204	5.9079	3401.2			6.1646	3785.7	6.0222	3990.2
5.9414	3203.4	5.9496	3399.8			6.1666	3785.6	6.0483	3989.1
5.9449	3203.3	5.9507	3399.8			6.1696	3785.4	6.084	3987.3
5.9452	3203.3	5.9967	3397.9			6.175	3785.1	6.1035	3986.3
5.9515	3203.1	6.005	3397.6			6.2121	3782.6	6.1078	3986.1
6.0004	3201.1	6.0095	3397.4			6.2231	3781.8	6.1152	3985.7
6.0231	3200.1	6.0118	3397.3			6.2281	3781.5	6.1211	3985.3
6.0231	3200.1	6.0255	3396.7			6.2654	3778.9	6.127	3985
6.0268	3200	6.0356	3396.2			6.2715	3778.4	6.1523	3983.6
6.0268	3200	6.086	3393.7			6.2733	3778.3	6.1582	3983.2
6.035	3199.6	6.0891	3393.6			6.2782	3777.9	6.1651	3982.8
6.1025	3196.1	6.1073	3392.6			6.2793	3777.8	6.1895	3981.3
6.1101	3195.7	6.1194	3392			6.2844	3777.4	6.1998	3980.7
6.1111	3195.6	6.1675	3388.9			6.3016	3776.1	6.2145	3979.7
6.1213	3195	6.1754	3388.4			6.3205	3774.6	6.2486	3977.4
6.1257	3194.7	6.1874	3387.7			6.3568	3771.6	6.2496	3977.4
6.1783	3191.4	6.211	3386.1			6.3679	3770.7	6.2496	3977.4
6.1859	3190.9	6.2145	3385.9			6.37	3770.5	6.2501	3977.3
6.1975	3190.2	6.2177	3385.7			6.3741	3770.2	6.278	3975.1
6.2004	3190	6.2181	3385.6			6.3845	3769.2	6.353	3969.4
6.2415	3187.1	6.2373	3384.2			6.385	3769.2	6.3578	3969
6.2565	3185.9	6.2598	3382.6			6.4313	3765	6.3587	3968.9
6.2784	3184.3	6.2941	3379.9			6.4657	3761.8	6.3592	3968.9
6.2797	3184.2	6.3033	3379.2			6.469	3761.5	6.3649	3968.4
6.2852	3183.7	6.325	3377.4			6.4932	3759.1	6.3708	3967.8
6.342	3179	6.327	3377.3			6.524	3756	6.3895	3966.1
6.3689	3176.7	6.3296	3377			6.5439	3753.9	6.4412	3961.3
6.3812	3175.5	6.3469	3375.5			6.5842	3749.6	6.4876	3957.1
6.4226	3171.6	6.3799	3372.7			6.5963	3748.3	6.4892	3956.9
6.4284	3171	6.3872	3372			6.6033	3747.5	6.4908	3956.7
6.4702	3167	6.3945	3371.4			6.644	3742.9	6.4915	3956.7
6.4906	3164.9	6.4385	3367.4			6.6672	3740.4	6.5131	3954.4
6.5152	3162.3	6.441	3367.1			6.6831	3738.5	6.5639	3949.1
6.5462	3159	6.4423	3367			6.6916	3737.6	6.574	3948.1
6.5705	3156.3	6.4435	3366.9			6.7014	3736.3	6.6094	3944.4
6.5738	3156	6.4884	3362.5			6.7101	3735.2	6.6111	3944.2
6.6092	3151.8	6.5123	3360			6.7116	3735	6.6528	3939.4
6.6448	3147.5	6.5436	3356.6			6.7132	3734.8	6.6674	3937.7
6.699	3141.1	6.5781	3352.8			6.7719	3727.5	6.6921	3934.8
6.7079	3140	6.5814	3352.5			6.8324	3719.8	6.7275	3930.6
6.7184	3138.7	6.5894	3351.5			6.8398	3718.9	6.7848	3923.5
6.7254	3137.8	6.6489	3344.8			6.8504	3717.5	6.8131	3919.9
6.7285	3137.4	6.6786	3341.3			6.8745	3714.1	6.8246	3918.4
6.7353	3136.5	6.6805	3341.1			6.9583	3702.3	6.8454	3915.7
6.7387	3136.1	6.7377	3334.2			7.0103	3695	6.859	3913.9
6.7435	3135.5	6.7377	3334.2			7.031	3692.1	6.8869	3910.2
6.7559	3133.9	6.7378	3334.2			7.0529	3688.9	6.9485	3901.8
6.761	3133.2	6.7697	3329.9			7.058	3688.2	6.9616	3899.9
6.7826	3130.3	6.7774	3328.9			7.0762	3685.4	6.9746	3898
6.8303	3123.8	6.7934	3326.8			7.1831	3669.3	7.0316	3890
6.883	3116.6	6.8607	3317.7			7.2029	3666.3	7.0385	3889
6.8835	3116.5	6.8684	3316.6			7.2152	3664.3	7.1047	3879.2
6.9194	3111.3	6.8813	3314.7			7.2384	3660.5	7.1469	3872.9
6.9229	3110.8	6.9562	3304.2			7.2786	3653.9	7.1494	3872.5
6.9249	3110.5	6.9766	3301.2			7.3921	3635.4	7.1525	3872
7.0001	3099.4	7.0428	3291.5			7.4171	3631.2	7.1938	3865.6
7.0603	3090.5	7.047	3290.9			7.4191	3630.9	7.2322	3859.6
7.0605	3090.4	7.0691	3287.5			7.5194	3613.5	7.2815	3851.7
7.0619	3090.2	7.078	3286.1			7.5211	3613.2	7.3539	3840.2
7.1132	3082.1	7.1282	3278.3			7.5211	3613.2	7.3579	3839.6
7.1148	3081.9	7.1397	3276.5			7.5212	3613.2	7.3612	3839
7.1163	3081.6	7.1403	3276.4			7.5919	3600.3	7.4086	3831.3
7.195	3068.7	7.1415	3276.2			7.6791	3585.2	7.4359	3826.7
7.1951	3068.7	7.1705	3271.5			7.6868	3583.9	7.5726	3802.9
7.203	3067.4	7.1895	3268.6			7.7253	3577.1	7.5767	3802.2
7.2497	3059.3	7.2023	3266.5			7.7269	3576.8	7.5843	3800.9
7.2524	3058.9	7.2099	3265.3			7.7274	3576.7	7.5857	3800.6
7.3136	3048.8	7.2123	3264.9			7.7283	3576.5	7.6794	3784.3
7.3158	3048.4	7.3674	3239			7.7305	3576.1	7.7251	3775.9
7.3221	3047.4	7.368	3238.9			7.7537	3571.7	7.7728	3767.2
7.3366	3044.9	7.3692	3238.7			7.7614	3570.2	7.913	3741.2
7.3414	3044.1	7.3778	3237.2			7.863	3550.8	7.916	3740.7
7.3765	3037.9	7.4476	3224.8			7.882	3547.3	7.935	3737.1
7.3836	3036.7	7.4841	3218.2			7.9202	3539.9	7.9464	3734.8
7.4198	3030.2	7.5292	3210.3			7.9868	3527.1	8.1077	3702.7
7.4764	3020.2	7.5311	3209.9			7.9994	3524.6	8.1368	3697.1
7.4894	3017.8	7.555	3205.6			8.1133	3501.9	8.3045	3664.5
7.4924	3017.3	7.6466	3189.1			8.1882	3487	8.3109	3663.1
7.5017	3015.6	7.6565	3187.3			8.2399	3476.6	8.3251	3660.4
7.5021	3015.5	7.6646	3185.8			8.2418	3476.2	8.402	3644.2
7.6334	2991.2	7.7505	3169.6			8.3936	3446.3	8.4323	3637.8
7.6954	2979.6	7.8	3159.8			8.4158	3441.9	8.4821	3627.9
7.7122	2976.1	7.8998	3141.1			8.4356	3437.8	8.5991	3605.5
7.7269	2973.4	7.9241	3136.6			8.4979	3425	8.6295	3599.7
7.77	2964.7	7.968	3127.9			8.5252	3419.6	8.6404	3597.5
7.9078	2936.8	7.9683	3127.8			8.643	3395.6	8.6538	3594.8
7.9258	2933.3	8.0297	3115.7			8.6866	3386.6	8.6551	3594.5
7.981	2922.7	8.0301	3115.7			8.7363	3376.9	8.657	3594.1
8.0912	2900.2	8.0393	3113.8			8.8598	3352.6	8.6755	3590.5
8.097	2899.1	8.0838	3104.6			8.9012	3344.8	8.6945	3586.7
8.0997	2898.5	8.0863	3104.1			8.9358	3339.2	8.7479	3576.1
8.1281	2892.5	8.117	3097.9			9.0479	3318	8.8935	3547
8.2024	2877	8.2658	3066.8			9.0948	3309.1	8.9374	3538.5
8.2429	2869	8.2707	3065.8			9.3048	3272.8	8.9825	3529.9
8.2914	2858.9	8.3623	3047.2			9.3213	3270.3	9.035	3519.9
8.4407	2827.6	8.4774	3023.9			9.3581	3265.1	9.1376	3502.3
8.4932	2816.5	8.4901	3021.2			9.4164	3256.1	9.2304	3485.6
8.5894	2796.9	8.5216	3014.6			9.505	3242.6	9.2853	3475.7
8.602	2794.3	8.5738	3003.9			9.535	3237.9	9.3825	3461.4
8.6365	2788	8.6021	2998.2			9.5803	3230.9	9.4439	3452.4
8.762	2763.4	8.6969	2978.4			9.6138	3225.7	9.5137	3442.1
8.8533	2744.6	8.7925	2960.4			9.7091	3213.5	9.6233	3426.4
8.9107	2732.7	8.8069	2957.6			9.8116	3200.3	9.6956	3416.1
8.9691	2720.5	8.8118	2956.6			9.9591	3183.2	9.7293	3411
9.0735	2701.5	8.8347	2952.3			10.028	3175.3	9.8852	3392.2
9.1042	2695.7	8.8352	2952.2			10.165	3162.8	9.9154	3388.6
9.126	2692	8.9397	2932.5			10.195	3160.1	9.9197	3388.2
9.1296	2691.4	9.0176	2917.1			10.207	3159	9.9267	3387.4
9.2728	2666.4	9.02	2916.7			10.259	3155.9	9.9994	3380.5
9.4144	2643	9.0438	2911.8			10.359	3148.3	10.053	3374.8
9.4246	2641.5	9.0519	2910.2			10.453	3143	10.13	3366.6
9.4648	2635.5	9.0649	2907.8			10.48	3141.8	10.33	3352.1
9.4763	2634	9.0676	2907.4			10.589	3137.1	10.354	3350.3
9.5322	2627.1	9.1122	2899.2			10.64	3135.1	10.547	3338.4
9.638	2612.5	9.1136	2899			10.652	3134.5	10.686	3333.8
9.6982	2604	9.1953	2884.5			10.75	3129.7	10.754	3331
9.8178	2586.8	9.3106	2863.6			10.81	3127.6	10.833	3329.3
9.9315	2573.5	9.3736	2853.3			10.853	3126.1	10.885	3327.7
9.9547	2571.1	9.5486	2828.3			11.223	3124.9	10.887	3327.6
10.004	2566.1	9.6173	2818.2			11.234	3124.8	11.241	3327
10.114	2555.5	9.6263	2816.9			11.238	3124.8	11.243	3327
10.252	2542.6	9.644	2814.8			11.25	3124.6	11.245	3327
10.279	2540.1	9.6446	2814.7					11.25	3326.9
10.494	2526.7	9.6449	2814.6
10.53	2524.4	9.6476	2814.3
10.551	2523.4	10.081	2762.7
10.564	2522.8	10.081	2762.6
10.603	2520.7	10.134	2757.9
10.673	2518.7	10.164	2756.3
10.871	2512.3	10.25	2749.6
10.913	2510.8	10.434	2734.3
10.937	2510.8	10.673	2722.3
11.043	2510.8	10.679	2722
11.149	2510.8	10.681	2721.9
11.157	2510.8	10.709	2721.2
11.25	2509.8	10.827	2718.1
		11.041	2717.1
		11.154	2716.6
		11.25	2714.9
