# Supplementary material for: Numerical study and orthogonal analysis of optimal performance parameters for vertical cooling of sintered ore
Source: Sci Rep. 2024 Feb 28;14:4904. doi: 10.1038/s41598-024-52583-6 (PMC10901770; doi:10.1038/s41598-024-52583-6)
Supplement: Supplementary file 1 — Supplementary Information. [file 41598_2024_52583_MOESM1_ESM.zip › DATA/Inlet air temperature working condition parameter table 1.xlsx]

## Sheet: 2-1
z Coordinate (m)	Sinter temperature (K)	Cooling air temperature (K)	Cooling air velocity (m/s)	Cooling air pressure (Pa)				Environmental parameters		Sinter Ore Parameters				Cooling air parameters
-6	384.16	384.07	0.0011981	3512.1				Ambient temperature (degrees Celsius)	20	Inlet temperature (degrees Celsius)	750	Outlet temperature (degrees Celsius)	71.74	Inlet temperature (degrees Celsius)	21	Outlet temperature (degrees Celsius)	628.1
-5	384.25	383.97	0.0079068	3511.7				Ambient pressure (Pa)	101325	Mass flow rate (kg/s)	102.36	Specific heat capacity (kj/kg*k)	0.7397	Mass flow rate (kg/s)	49	Specific heat capacity (kj/kg*k)	1.063
-4	365.34	364.62	0.046064	3509.7										Inlet enthalpy (kj/kg)		Exit enthalpy (kj/kg)
-3	395.66	390.13	0.29094	3492.4										Inlet pressure (Pa)	3409.4	Outlet pressure (Pa)	538.9
-2	396.63	385.31	1.0469	3460.1										Molar mass (kg/mol)	0.029	Molar gas constant (J/mol*K)	8.314
-1	510.76	480.85	1.9298	3338.7
9.2299e-16	679.9	637.77	1.4935	3025.6				Enthalpy analysis						pressure loss	2870.5
1	858.14	811.47	1.3025	2692.4				Sinter exothermic	51354.9
2	934.61	929.23	1.2506	2281.2				Cooling air heat gain	0
3	940.23	940.58	1.2307	1848.6				thermal efficiency	0
4	945.53	945.43	1.2227	1416.3
5	958.15	957.59	1.223	983.77				Exergy analysis
6	992.59	992.28	1.1199	544.4				The inlet temperature of sinter is exergy	49784.1
7	1022.9	1022.9	0.81872	375.21				The temperature of sinter outlet is exergy	1983.27				71.74	628.1		49.715
8	1023.1	1023.1	0.3853	366.71				The inlet temperature of cooling air is exergy	1.26033				3409.4	538.9
9	1023.1	1023.1	0.14409	367.13				Cooling air outlet temperature exergy	28083.3
10	1023.2	1023.2	0.06149	367.16				The inlet pressure of cooling air is exergy	9298.08
11	1023.1	1023.2	0.026679	371.43				The cooling air outlet pressure exergy	1490.31
12	1023.1	1023.1	0.011061	374.25
14	1023.2	1023.2	0.00096451	375.03				Exergy change of sinter	47800.8
15	1023.1	1023.1	0.00029751	375.08				Exergy change of cooling wind	20274.2
								Exergy efficiency	0.42414

## Sheet: 2-2
z Coordinate (m)	Sinter temperature (K)	Cooling air temperature (K)	Cooling air velocity (m/s)	Cooling air pressure (Pa)				Environmental parameters		Sinter Ore Parameters				Cooling air parameters
-6	383.1	383.01	0.0012078	3712.2				Ambient temperature (degrees Celsius)	20	Inlet temperature (degrees Celsius)	750	Outlet temperature (degrees Celsius)	88.264	Inlet temperature (degrees Celsius)	30	Outlet temperature (degrees Celsius)	632.25
-5	383.2	382.93	0.0079074	3711.8				Ambient pressure (Pa)	101325	Mass flow rate (kg/s)	102.36	Specific heat capacity (kj/kg*k)	0.7397	Mass flow rate (kg/s)	49	Specific heat capacity (kj/kg*k)	1.063
-4	364.55	363.84	0.046019	3709.8										Inlet enthalpy (kj/kg)		Exit enthalpy (kj/kg)
-3	394.54	389.07	0.29064	3692.6										Inlet pressure (Pa)	3420.2	Outlet pressure (Pa)	538.62
-2	395.58	384.4	1.0454	3660.5										Molar mass (kg/mol)	0.029	Molar gas constant (J/mol*K)	8.314
-1	508.31	478.82	1.9276	3539.6
9.2431e-16	675.53	634.08	1.4912	3227.7				Enthalpy analysis						pressure loss	2881.58
1	852.37	805.66	1.3023	2896.3				Sinter exothermic	50103.8
2	930.27	924.53	1.2469	2486.9				Cooling air heat gain	0
3	934.68	935.2	1.2303	2055.4				thermal efficiency	0
4	938.04	938.09	1.2179	1624.6
5	947.11	946.61	1.2254	1194.3				Exergy analysis
6	968.8	967.8	1.2489	761.86				The inlet temperature of sinter is exergy	49784.1
7	1018.2	1018.2	0.96641	445.89				The temperature of sinter outlet is exergy	2920.51				88.264	632.25
8	1023.1	1023.1	0.55013	354.48				The inlet temperature of cooling air is exergy	98.4808				3420.2	538.62
9	1023.1	1023.1	0.22225	363.86				Cooling air outlet temperature exergy	28292.6
10	1023.1	1023.1	0.090962	363.93				The inlet pressure of cooling air is exergy	9327.05
11	1023.1	1023.1	0.04031	366.61				The cooling air outlet pressure exergy	1489.54
12	1023.1	1023.1	0.017451	370.18
14	1023.2	1023.2	0.0018883	371.74				Exergy change of sinter	46863.6
15	1023.2	1023.2	0.00043082	371.82				Exergy change of cooling wind	20356.6
								Exergy efficiency	0.43438

## Sheet: 2-3
z Coordinate (m)	Sinter temperature (K)	Cooling air temperature (K)	Cooling air velocity (m/s)	Cooling air pressure (Pa)				Environmental parameters		Sinter Ore Parameters				Cooling air parameters
-6	382.33	382.27	0.0011919	3909.1				Ambient temperature (degrees Celsius)	20	Inlet temperature (degrees Celsius)	750	Outlet temperature (degrees Celsius)	105.51	Inlet temperature (degrees Celsius)	40	Outlet temperature (degrees Celsius)	634.74
-5	382.45	382.2	0.0077027	3908.8				Ambient pressure (Pa)	101325	Mass flow rate (kg/s)	102.36	Specific heat capacity (kj/kg*k)	0.7397	Mass flow rate (kg/s)	49	Specific heat capacity (kj/kg*k)	1.063
-4	363.9	363.18	0.04551	3906.8										Inlet enthalpy (kj/kg)		Exit enthalpy (kj/kg)
-3	394.28	388.81	0.29291	3889.7										Inlet pressure (Pa)	3427.2	Outlet pressure (Pa)	538.91
-2	395.18	384.03	1.0473	3857.8										Molar mass (kg/mol)	0.029	Molar gas constant (J/mol*K)	8.314
-1	507	477.76	1.9259	3737.8
9.2426e-16	672.27	631.42	1.4897	3427.2				Enthalpy analysis						pressure loss	2888.29
1	847.51	800.85	1.2993	3097.5				Sinter exothermic	48798
2	926.64	920.58	1.2475	2690.1				Cooling air heat gain	0
3	929.97	930.63	1.228	2260.2				thermal efficiency	0
4	931.73	931.91	1.2163	1831.2
5	938.01	937.64	1.2157	1403.2				Exergy analysis
6	952.47	951.66	1.213	974.65				The inlet temperature of sinter is exergy	49784.1
7	989.52	989.05	1.1065	538.91				The temperature of sinter outlet is exergy	3956.03				105.51	634.74
8	1022.9	1022.9	0.81792	359.71				The inlet temperature of cooling air is exergy	319.661				3427.2	538.91
9	1023.1	1023.1	0.39975	357.04				Cooling air outlet temperature exergy	28418.2
10	1023.1	1023.1	0.13855	362.83				The inlet pressure of cooling air is exergy	9345.82
11	1023.2	1023.2	0.059537	363.91				The cooling air outlet pressure exergy	1490.34
12	1023.1	1023.1	0.02629	368.27
14	1023.2	1023.2	0.0034221	371.22				Exergy change of sinter	45828
15	1023.2	1023.2	0.00094173	371.42				Exergy change of cooling wind	20243
16	1023.2	1023.2	0.00026436	371.47
								Exergy efficiency	0.441717

## Sheet: 2-4
z Coordinate (m)	Sinter temperature (K)	Cooling air temperature (K)	Cooling air velocity (m/s)	Cooling air pressure (Pa)				Environmental parameters		Sinter Ore Parameters				Cooling air parameters
-6	398.83	398.72	0.0012017	3932.7				Ambient temperature (degrees Celsius)	20	Inlet temperature (degrees Celsius)	750	Outlet temperature (degrees Celsius)	121.21	Inlet temperature (degrees Celsius)	50	Outlet temperature (degrees Celsius)	637.36
-5	399.07	398.77	0.0080143	3932.3				Ambient pressure (Pa)	101325	Mass flow rate (kg/s)	102.36	Specific heat capacity (kj/kg*k)	0.7397	Mass flow rate (kg/s)	49	Specific heat capacity (kj/kg*k)	1.063
-4	379.27	378.5	0.046709	3930.2										Inlet enthalpy (kj/kg)		Exit enthalpy (kj/kg)
-3	410.98	405.23	0.29422	3912.3										Inlet pressure (Pa)	3435.1	Outlet pressure (Pa)	537.54
-2	411.51	399.76	1.0486	3879.1										Molar mass (kg/mol)	0.029	Molar gas constant (J/mol*K)	8.314
-1	527.62	498.07	1.9211	3753.2
9.2493e-16	687.55	647.73	1.4901	3435.1				Enthalpy analysis						pressure loss	2897.56
1	855.06	810.39	1.3009	3100.3				Sinter exothermic	47609.3
2	929	923.45	1.2452	2690.5				Cooling air heat gain	0
3	931.8	932.52	1.2255	2259.8				thermal efficiency	0
4	933.14	933.36	1.2182	1830.4
5	939.32	938.98	1.2132	1402.2				Exergy analysis
6	953.44	952.66	1.2136	973.48				The inlet temperature of sinter is exergy	49784.1
7	990.11	989.69	1.1137	537.54				The temperature of sinter outlet is exergy	4934.71				121.21	637.36
8	1022.8	1022.9	0.81056	367.78				The inlet temperature of cooling air is exergy	608.073				3435.1	537.54
9	1023.1	1023.1	0.40005	359.57				Cooling air outlet temperature exergy	28550.3
10	1023.1	1023.1	0.13889	359.91				The inlet pressure of cooling air is exergy	9367.01
11	1023.2	1023.2	0.06142	364.32				The cooling air outlet pressure exergy	1486.56
12	1023.1	1023.1	0.026784	366.43
14	1023.1	1023.1	0.0035413	369.35				Exergy change of sinter	44849.4
15	1023.1	1023.1	0.00092601	369.6				Exergy change of cooling wind	20061.8
16	1023.2	1023.2	0.00026065	369.65
								Exergy efficiency	0.447316

## Sheet: 2-5
z Coordinate (m)	Sinter temperature (K)	Cooling air temperature (K)	Cooling air velocity (m/s)	Cooling air pressure (Pa)				Environmental parameters		Sinter Ore Parameters				Cooling air parameters
-6	415.62	415.5	0.0012175	3954.6				Ambient temperature (degrees Celsius)	20	Inlet temperature (degrees Celsius)	750	Outlet temperature (degrees Celsius)	137.57	Inlet temperature (degrees Celsius)	60	Outlet temperature (degrees Celsius)	640.19
-5	415.99	415.67	0.0081321	3954.2				Ambient pressure (Pa)	101325	Mass flow rate (kg/s)	102.36	Specific heat capacity (kj/kg*k)	0.7397	Mass flow rate (kg/s)	49	Specific heat capacity (kj/kg*k)	1.063
-4	394.85	394.02	0.047392	3952										Inlet enthalpy (kj/kg)		Exit enthalpy (kj/kg)
-3	428.5	422.43	0.29778	3933.2										Inlet pressure (Pa)	3442.4	Outlet pressure (Pa)	537.23
-2	428.47	416.07	1.0524	3898.9										Molar mass (kg/mol)	0.029	Molar gas constant (J/mol*K)	8.314
-1	548.79	519.01	1.9164	3767.5
9.2493e-16	703.23	664.43	1.4894	3442.4				Enthalpy analysis						pressure loss	2905.17
1	863.23	820.44	1.3011	3102.9				Sinter exothermic	46370.6
2	932.14	927.12	1.2446	2691				Cooling air heat gain	0
3	934.16	934.91	1.2245	2259.8				thermal efficiency	0
4	935.15	935.4	1.217	1830.1
5	941.04	940.73	1.2118	1401.8				Exergy analysis
6	954.85	954.09	1.2121	973				The inlet temperature of sinter is exergy	49784.1
7	990.9	990.5	1.1126	537.23				The temperature of sinter outlet is exergy	5981.69				137.57	640.19
8	1022.8	1022.9	0.81041	367.53				The inlet temperature of cooling air is exergy	939.012				3442.4	537.23
9	1023.1	1023.1	0.4	359.34				Cooling air outlet temperature exergy	28693.1
10	1023.1	1023.1	0.13888	359.67				The inlet pressure of cooling air is exergy	9386.59
11	1023.2	1023.2	0.061414	364.09				The cooling air outlet pressure exergy	1485.71
12	1023.1	1023.1	0.026781	366.19
14	1023.1	1023.1	0.0035403	369.11				Exergy change of sinter	43802.4
15	1023.1	1023.1	0.00092509	369.36				Exergy change of cooling wind	19853.2
16	1023.2	1023.2	0.00025917	369.41
								Exergy efficiency	0.453246
