# Supplementary material for: Numerical study and orthogonal analysis of optimal performance parameters for vertical cooling of sintered ore
Source: Sci Rep. 2024 Feb 28;14:4904. doi: 10.1038/s41598-024-52583-6 (PMC10901770; doi:10.1038/s41598-024-52583-6)
Supplement: Supplementary file 1 — Supplementary Information. [file 41598_2024_52583_MOESM1_ESM.zip › DATA/Cooling section diameter working condition parameter table.xlsx]

## Sheet: 4-1
z Coordinate (m)	Sinter temperature (K)	Cooling air temperature (K)	Cooling air velocity (m/s)	Cooling air pressure (Pa)				Environmental parameters		Sinter Ore Parameters				Cooling air parameters
-6	384	383.95	0.00072714	4620.7				Ambient temperature (degrees Celsius)	20	Inlet temperature (degrees Celsius)	750	Outlet temperature (degrees Celsius)	108.31	Inlet temperature (degrees Celsius)	40	Outlet temperature (degrees Celsius)	646.7
-5	382.87	382.66	0.0047405	4620.6				Ambient pressure (Pa)	101325	Mass flow rate (kg/s)	102.36	Specific heat capacity (kj/kg*k)	0.7397	Mass flow rate (kg/s)	48.312	Specific heat capacity (kj/kg*k)	1.063
-4	364.76	364.26	0.03032	4619.5										Inlet enthalpy (kj/kg)		Exit enthalpy (kj/kg)
-3	389.67	384.76	0.24024	4607.6										Inlet pressure (Pa)	4098.1	Outlet pressure (Pa)	577.43
-2	386.97	374.52	1.0709	4580.9										Molar mass (kg/mol)	0.029	Molar gas constant (J/mol*K)	8.314
-1	492.61	457.39	2.1935	4455.2
9.2437e-16	672.11	616.85	1.7349	4098.1				Enthalpy analysis						pressure loss	3520.67
1	865.03	810.77	1.5396	3693.1				Sinter exothermic	48586
2	933.67	928.07	1.4979	3193.8				Cooling air heat gain	0
3	936.72	937.24	1.4814	2671.4				thermal efficiency	0
4	938.42	938.48	1.4732	2149.6
5	944.24	943.7	1.4679	1628.5				Exergy analysis
6	957.5	956.58	1.4668	1106.5				The inlet temperature of sinter is exergy	49784.1
7	991.8	991.33	1.3365	577.43				The temperature of sinter outlet is exergy	4128.38				108.31	646.7		49.715
8	1023	1023	0.91666	381.98				The inlet temperature of cooling air is exergy	315.173				4098.1	577.43
9	1023.1	1023.1	0.42069	360.08				Cooling air outlet temperature exergy	28614.2
10	1023.1	1023.1	0.13381	358.47				The inlet pressure of cooling air is exergy	10983.1
11	1023.2	1023.2	0.051928	360.26				The cooling air outlet pressure exergy	1574.15
12	1023.1	1023.2	0.020495	363.45
14	1023.2	1023.2	0.0022348	365.3				Exergy change of sinter	45655.7
15	1023.2	1023.2	0.00055376	365.43				Exergy change of cooling wind	18890.1
16	1023.2	1023.2	0.00017347	365.45
								Exergy efficiency	0.41375

## Sheet: 4-2
z Coordinate (m)	Sinter temperature (K)	Cooling air temperature (K)	Cooling air velocity (m/s)	Cooling air pressure (Pa)				Environmental parameters		Sinter Ore Parameters				Cooling air parameters
-6	382.61	382.54	0.00098348	4243.8				Ambient temperature (degrees Celsius)	20	Inlet temperature (degrees Celsius)	750	Outlet temperature (degrees Celsius)	106.35	Inlet temperature (degrees Celsius)	40	Outlet temperature (degrees Celsius)	642.7
-5	381.59	381.36	0.006169	4243.6				Ambient pressure (Pa)	101325	Mass flow rate (kg/s)	102.36	Specific heat capacity (kj/kg*k)	0.7397	Mass flow rate (kg/s)	48.582	Specific heat capacity (kj/kg*k)	1.063
-4	363.59	362.99	0.03813	4242										Inlet enthalpy (kj/kg)		Exit enthalpy (kj/kg)
-3	391.16	385.95	0.2688	4227.6										Inlet pressure (Pa)	3743.4	Outlet pressure (Pa)	557.69
-2	390.5	378.69	1.0576	4198.2										Molar mass (kg/mol)	0.029	Molar gas constant (J/mol*K)	8.314
-1	498.96	467.06	2.0521	4075.7
9.2475e-16	672.17	624.63	1.6035	3743.4				Enthalpy analysis						pressure loss	3185.71
1	857.11	806.54	1.4135	3378.6				Sinter exothermic	48734.4
2	931.22	925.45	1.3637	2928				Cooling air heat gain	0
3	934.37	934.98	1.3464	2454.4				thermal efficiency	0
4	935.78	935.94	1.3417	1981.8
5	941.84	941.38	1.3408	1510				Exergy analysis
6	955.62	954.77	1.3368	1037.3				The inlet temperature of sinter is exergy	49784.1
7	991.11	990.63	1.2111	557.69				The temperature of sinter outlet is exergy	4007.63				106.35	642.7		629.61
8	1023	1023	0.86846	371.24				The inlet temperature of cooling air is exergy	316.934				3743.4	557.69
9	1023.1	1023.1	0.41586	357.16				Cooling air outlet temperature exergy	28573.9
10	1023.1	1023.1	0.13664	360.8				The inlet pressure of cooling air is exergy	10105.7
11	1023.2	1023.2	0.057164	363.36				The cooling air outlet pressure exergy	1528.98
12	1023.2	1023.1	0.023176	365.44
14	1023.1	1023.1	0.0027993	368.07				Exergy change of sinter	45776.4
15	1023.2	1023.2	0.00071353	368.15				Exergy change of cooling wind	19680.3
16	1023.1	1023.1	0.00018664	368.19
								Exergy efficiency	0.429922

## Sheet: 4-3
z Coordinate (m)	Sinter temperature (K)	Cooling air temperature (K)	Cooling air velocity (m/s)	Cooling air pressure (Pa)				Environmental parameters		Sinter Ore Parameters				Cooling air parameters
-6	382.33	382.27	0.0011919	3909.1				Ambient temperature (degrees Celsius)	20	Inlet temperature (degrees Celsius)	750	Outlet temperature (degrees Celsius)	105.51	Inlet temperature (degrees Celsius)	40	Outlet temperature (degrees Celsius)	634.74
-5	382.45	382.2	0.0077027	3908.8				Ambient pressure (Pa)	101325	Mass flow rate (kg/s)	102.36	Specific heat capacity (kj/kg*k)	0.7397	Mass flow rate (kg/s)	48.957	Specific heat capacity (kj/kg*k)	1.063
-4	363.9	363.18	0.04551	3906.8										Inlet enthalpy (kj/kg)		Exit enthalpy (kj/kg)
-3	394.28	388.81	0.29291	3889.7										Inlet pressure (Pa)	3427.2	Outlet pressure (Pa)	538.91
-2	395.18	384.03	1.0473	3857.8										Molar mass (kg/mol)	0.029	Molar gas constant (J/mol*K)	8.314
-1	507	477.76	1.9259	3737.8
9.2426e-16	672.27	631.42	1.4897	3427.2				Enthalpy analysis						pressure loss	2888.29
1	847.51	800.85	1.2993	3097.5				Sinter exothermic	48798
2	926.64	920.58	1.2475	2690.1				Cooling air heat gain	0
3	929.97	930.63	1.228	2260.2				thermal efficiency	0
4	931.73	931.91	1.2163	1831.2
5	938.01	937.64	1.2157	1403.2				Exergy analysis
6	952.47	951.66	1.213	974.65				The inlet temperature of sinter is exergy	49784.1
7	989.52	989.05	1.1065	538.91				The temperature of sinter outlet is exergy	3956.03				105.51	634.74
8	1022.9	1022.9	0.81792	359.71				The inlet temperature of cooling air is exergy	319.38				3427.2	538.91
9	1023.1	1023.1	0.39975	357.04				Cooling air outlet temperature exergy	28393.2
10	1023.1	1023.1	0.13855	362.83				The inlet pressure of cooling air is exergy	9337.62
11	1023.2	1023.2	0.059537	363.91				The cooling air outlet pressure exergy	1489.03
12	1023.1	1023.1	0.02629	368.27
14	1023.2	1023.2	0.0034221	371.22				Exergy change of sinter	45828
15	1023.2	1023.2	0.00094173	371.42				Exergy change of cooling wind	20225.3
16	1023.2	1023.2	0.00026436	371.47
								Exergy efficiency	0.441329

## Sheet: 4-4
z Coordinate (m)	Sinter temperature (K)	Cooling air temperature (K)	Cooling air velocity (m/s)	Cooling air pressure (Pa)				Environmental parameters		Sinter Ore Parameters				Cooling air parameters
-6	383.6	383.51	0.0015064	3626.2				Ambient temperature (degrees Celsius)	20	Inlet temperature (degrees Celsius)	750	Outlet temperature (degrees Celsius)	105.87	Inlet temperature (degrees Celsius)	40	Outlet temperature (degrees Celsius)	628.25
-5	384.2	383.88	0.0096154	3625.8				Ambient pressure (Pa)	101325	Mass flow rate (kg/s)	102.36	Specific heat capacity (kj/kg*k)	0.7397	Mass flow rate (kg/s)	49.509	Specific heat capacity (kj/kg*k)	1.063
-4	366.03	365.16	0.054363	3623.2										Inlet enthalpy (kj/kg)		Exit enthalpy (kj/kg)
-3	399.17	393.41	0.31549	3603										Inlet pressure (Pa)	3156.3	Outlet pressure (Pa)	522.49
-2	401.03	390.33	1.024	3568.4										Molar mass (kg/mol)	0.029	Molar gas constant (J/mol*K)	8.314
-1	515.83	488.9	1.8097	3448.8
9.2498e-16	672.27	637.04	1.3901	3156.3				Enthalpy analysis						pressure loss	2633.81
1	837.04	794.35	1.2004	2856.6				Sinter exothermic	48770.7
2	921.41	914.79	1.1465	2486.6				Cooling air heat gain	0
3	925.82	926.46	1.127	2094				thermal efficiency	0
4	927.96	928.16	1.1184	1702.4
5	935.18	934.83	1.1131	1311.8				Exergy analysis
6	949.78	949.04	1.1127	920.72				The inlet temperature of sinter is exergy	49784.1
7	987.6	987.15	1.025	522.49				The temperature of sinter outlet is exergy	3978.13				105.87	628.25		640.84
8	1022.8	1022.9	0.76482	356.53				The inlet temperature of cooling air is exergy	322.981				3156.3	522.49
9	1023.1	1023.1	0.37152	356.37				Cooling air outlet temperature exergy	28382.6
10	1023.1	1023.1	0.14231	365.08				The inlet pressure of cooling air is exergy	8707.83
11	1023.2	1023.2	0.06454	366.26				The cooling air outlet pressure exergy	1460.06
12	1023.2	1023.2	0.029163	369.12
14	1023.2	1023.2	0.004237	373.04				Exergy change of sinter	45805.9
15	1023.1	1023.1	0.001199	373.34				Exergy change of cooling wind	20811.9
16	1023.1	1023.1	0.0003643	373.41
								Exergy efficiency	0.454349

## Sheet: 4-5
z Coordinate (m)	Sinter temperature (K)	Cooling air temperature (K)	Cooling air velocity (m/s)	Cooling air pressure (Pa)				Environmental parameters		Sinter Ore Parameters				Cooling air parameters
-6	383.41	383.28	0.0017965	3367.5				Ambient temperature (degrees Celsius)	20	Inlet temperature (degrees Celsius)	750	Outlet temperature (degrees Celsius)	104.75	Inlet temperature (degrees Celsius)	40	Outlet temperature (degrees Celsius)	620.06
-5	384.1	383.75	0.011687	3366.9				Ambient pressure (Pa)	101325	Mass flow rate (kg/s)	102.36	Specific heat capacity (kj/kg*k)	0.7397	Mass flow rate (kg/s)	49.986	Specific heat capacity (kj/kg*k)	1.063
-4	365.73	364.74	0.063521	3363.7										Inlet enthalpy (kj/kg)		Exit enthalpy (kj/kg)
-3	400.73	394.92	0.33351	3340.7										Inlet pressure (Pa)	2911.1	Outlet pressure (Pa)	506.69
-2	404.21	394.28	1.0068	3303.6										Molar mass (kg/mol)	0.029	Molar gas constant (J/mol*K)	8.314
-1	519.34	494.85	1.7127	3186.1
9.2461e-16	667.21	636.81	1.3005	2911.1				Enthalpy analysis						pressure loss	2404.41
1	823.28	784.36	1.116	2639.1				Sinter exothermic	48855.6
2	914.4	906.85	1.0566	2303.5				Cooling air heat gain	0
3	920.65	921.26	1.0375	1944.5				thermal efficiency	0
4	923.65	923.85	1.0265	1586.5
5	931.24	930.96	1.0256	1229.3				Exergy analysis
6	946.96	946.24	1.0207	871.69				The inlet temperature of sinter is exergy	49784.1
7	986.05	985.59	0.93674	506.69				The temperature of sinter outlet is exergy	3909.44				104.75	620.06		645.55
8	1022.7	1022.7	0.71301	359.79				The inlet temperature of cooling air is exergy	326.093				2911.1	506.69
9	1023.1	1023.1	0.35374	365.13				Cooling air outlet temperature exergy	28234.8
10	1023.1	1023.1	0.14075	360.05				The inlet pressure of cooling air is exergy	8118.31
11	1023.2	1023.2	0.066508	362.89				The cooling air outlet pressure exergy	1429.66
12	1023.2	1023.2	0.031301	367.39
14	1023.1	1023.1	0.004961	372.23				Exergy change of sinter	45874.6
15	1023.2	1023.2	0.0014486	372.65				Exergy change of cooling wind	21220.1
16	1023.1	1023.1	0.00041554	372.74
								Exergy efficiency	0.462567
