# Supplementary material for: Numerical study and orthogonal analysis of optimal performance parameters for vertical cooling of sintered ore
Source: Sci Rep. 2024 Feb 28;14:4904. doi: 10.1038/s41598-024-52583-6 (PMC10901770; doi:10.1038/s41598-024-52583-6)
Supplement: Supplementary file 1 — Supplementary Information. [file 41598_2024_52583_MOESM1_ESM.zip › DATA/Gas-solid ratio radial.xlsx]

## Sheet: Sheet1
Arc length	temperature	Arc length	temperature	Arc length	temperature	Arc length	temperature	Arc length	temperature
m	K	m	K	m	K	m	K	m	K
	Plan 1-1		Plan 1-2		Plan 1-3		Plan 1-4		Plan 1-5
cln1x	Height	cln1x	Height	cln1x	Height	cln1x	Height	cln1x	Height
0	698.97	0	641.47	0	503.35	0	383.79	0	337.58
0.029421	703.19	0.029421	646.86	0.029421	508.11	0.029421	386.48	0.029421	338.89
0.038828	704.64	0.038828	648.76	0.038828	509.97	0.038828	387.6	0.038828	339.43
0.045104	705.62	0.045104	650.04	0.045104	511.27	0.045104	388.39	0.045104	339.83
0.36679	755.89	0.36679	716.1	0.36679	577.84	0.36679	429.17	0.36679	360.22
0.54534	805.57	0.54534	785.44	0.54534	691.04	0.54534	551.67	0.54534	428.71
0.59909	820.53	0.59909	806.31	0.59909	725.11	0.59909	588.55	0.59909	449.32
0.62667	828.06	0.62667	817.28	0.62667	742.8	0.62667	605.81	0.62667	458.23
0.69366	846.76	0.69366	841.54	0.69366	782.26	0.69366	651.31	0.69366	489.2
0.74956	860.91	0.74956	857.37	0.74956	806.33	0.74956	689.55	0.74956	525.71
0.77298	866.86	0.77298	864.4	0.77298	817.65	0.77298	706.63	0.77298	537.73
0.85424	886.33	0.85424	886.06	0.85424	849.42	0.85424	754.35	0.85424	583.5
0.86334	888.51	0.86334	888.53	0.86334	853.11	0.86334	759.71	0.86334	588.24
1.0213	926.44	1.0213	931.57	1.0213	917.22	1.0213	852.74	1.0213	670.5
1.0335	928.7	1.0335	933.73	1.0335	919.73	1.0335	856.62	1.0335	677.41
1.1928	958.43	1.1928	962.03	1.1928	952.63	1.1928	907.53	1.1928	767.99
1.1967	959.09	1.1967	962.65	1.1967	953.31	1.1967	908.49	1.1967	769.98
1.1986	959.42	1.1986	962.96	1.1986	953.67	1.1986	909.05	1.1986	770.85
1.2148	962.27	1.2148	965.59	1.2148	956.52	1.2148	913.14	1.2148	778.05
1.3167	979.61	1.3167	981.54	1.3167	973.81	1.3167	937.88	1.3167	822.52
1.3566	983.66	1.3566	985.05	1.3566	976.87	1.3566	940.95	1.3566	829.94
1.4803	996.17	1.4803	995.9	1.4803	986.33	1.4803	950.43	1.4803	852.89
1.5031	998.51	1.5031	997.94	1.5031	988.14	1.5031	952.3	1.5031	857.39
1.5068	998.9	1.5068	998.28	1.5068	988.43	1.5068	952.57	1.5068	857.93
1.511	999.35	1.511	998.67	1.511	988.77	1.511	952.86	1.511	858.55
1.5567	1004.3	1.5567	1003	1.5567	992.54	1.5567	956.11	1.5567	864.75
1.5698	1004.9	1.5698	1003.5	1.5698	992.92	1.5698	956.2	1.5698	864.57
1.5839	1005.5	1.5839	1004	1.5839	993.13	1.5839	955.75	1.5839	863.59
1.6275	1006.7	1.6275	1004.6	1.6275	992.64	1.6275	953.03	1.6275	859.83
1.709	1009	1.709	1005.8	1.709	991.72	1.709	947.95	1.709	852.8
1.7217	1009.3	1.7217	1005.9	1.7217	991.53	1.7217	946.97	1.7217	851.39
1.9903	1017.7	1.9903	1010.3	1.9903	988.05	1.9903	927.1	1.9903	823.45
2.0074	1018.1	2.0074	1010.1	2.0074	986.55	2.0074	923.76	2.0074	820.46
2.0745	1018.4	2.0745	1008.2	2.0745	979.28	2.0745	908.44	2.0745	802.3
2.0784	1018.4	2.0784	1007.8	2.0784	978.38	2.0784	907.06	2.0784	801.18
2.1061	1018.1	2.1061	1005.3	2.1061	971.82	2.1061	897.1	2.1061	793.09
2.1517	1018.3	2.1517	1005.2	2.1517	969.83	2.1517	890.55	2.1517	782.02
2.2018	1018.6	2.2018	1005.1	2.2018	967.64	2.2018	883.36	2.2018	769.86
2.2206	1018.6	2.2206	1004.6	2.2206	965.88	2.2206	879.65	2.2206	765.03
2.3957	1016.1	2.3957	991.33	2.3957	933.99	2.3957	828.8	2.3957	713.98
2.406	1015.8	2.406	990.28	2.406	931.88	2.406	825.8	2.406	711.03
2.4659	1014.1	2.4659	984.25	2.4659	920.07	2.4659	808.99	2.4659	693.9
2.5255	1012.4	2.5255	978.26	2.5255	908.34	2.5255	792.29	2.5255	676.88
2.5543	1011.9	2.5543	976.12	2.5543	903.61	2.5543	784.76	2.5543	668.59
2.6255	1007.1	2.6255	962.18	2.6255	880.21	2.6255	758.66	2.6255	648.46
2.6533	1005.2	2.6533	956.74	2.6533	871.08	2.6533	748.48	2.6533	640.61
2.7583	999.62	2.7583	940.29	2.7583	842.8	2.7583	715.16	2.7583	611.99
2.7679	999.21	2.7679	939.12	2.7679	840.7	2.7679	712.35	2.7679	609.15
2.8485	992.86	2.8485	923.09	2.8485	816.62	2.8485	686.16	2.8485	586.37
2.9164	983.09	2.9164	902.84	2.9164	791.41	2.9164	664.74	2.9164	571
2.9575	977	2.9575	890.62	2.9575	776.15	2.9575	651.07	2.9575	560.77
3.0941	963.17	3.0941	857.88	3.0941	729.94	3.0941	606.14	3.0941	525.99
3.0949	963.08	3.0949	857.69	3.0949	729.67	3.0949	605.88	3.0949	525.79
3.0952	963.01	3.0952	857.58	3.0952	729.57	3.0952	605.8	3.0952	525.74
3.0971	962.56	3.0971	856.88	3.0971	728.89	3.0971	605.3	3.0971	525.4
3.1051	960.64	3.1051	853.94	3.1051	726.11	3.1051	603.31	3.1051	524.05
3.1066	960.32	3.1066	853.45	3.1066	725.61	3.1066	602.93	3.1066	523.77
3.1214	957.06	3.1214	848.54	3.1214	720.85	3.1214	599.34	3.1214	521.18
3.1513	950.44	3.1513	838.57	3.1513	711.19	3.1513	592.04	3.1513	515.92
3.3424	907.8	3.3424	774.91	3.3424	650.67	3.3424	547.43	3.3424	484.28
3.3951	893.15	3.3951	756.35	3.3951	634.94	3.3951	536.66	3.3951	476.88
3.4526	879.87	3.4526	737.15	3.4526	616.12	3.4526	521.99	3.4526	466.03
3.5622	839.71	3.5622	695.41	3.5622	585.13	3.5622	501.87	3.5622	452.28
3.5716	836.47	3.5716	691.81	3.5716	582.31	3.5716	499.98	3.5716	450.96
3.588	831.3	3.588	686.32	3.588	577.92	3.588	496.9	3.588	448.76
3.5933	829.8	3.5933	684.65	3.5933	576.51	3.5933	495.88	3.5933	448.02
3.6586	811.12	3.6586	663.85	3.6586	559.07	3.6586	483.27	3.6586	438.89
3.7145	792.39	3.7145	645.95	3.7145	545.36	3.7145	473.74	3.7145	432.05
3.7226	790.25	3.7226	643.33	3.7226	543.12	3.7226	472.12	3.7226	430.87
3.7369	786.48	3.7369	638.72	3.7369	539.16	3.7369	469.26	3.7369	428.78
3.7684	775	3.7684	628.58	3.7684	531.97	3.7684	464.52	3.7684	425.47
3.7875	768.04	3.7875	622.43	3.7875	527.61	3.7875	461.66	3.7875	423.46
3.8279	752.87	3.8279	610.36	3.8279	519.41	3.8279	456.35	3.8279	419.78
3.8685	737.28	3.8685	598.87	3.8685	511.76	3.8685	451.4	3.8685	416.34
3.9799	700.13	3.9799	570.11	3.9799	491.55	3.9799	437.71	3.9799	406.46
4.0312	683.01	4.0312	556.85	4.0312	482.23	4.0312	431.4	4.0312	401.91
4.036	681.45	4.036	555.86	4.036	481.59	4.036	430.98	4.036	401.62
4.043	679.2	4.043	554.39	4.043	480.62	4.043	430.35	4.043	401.17
4.0483	677.6	4.0483	553.41	4.0483	479.98	4.0483	429.93	4.0483	400.87
4.0529	676.19	4.0529	552.44	4.0529	479.33	4.0529	429.49	4.0529	400.55
4.0686	671.33	4.0686	549.11	4.0686	477.08	4.0686	427.98	4.0686	399.46
4.0905	664.55	4.0905	544.31	4.0905	473.82	4.0905	425.79	4.0905	397.88
4.1199	655.62	4.1199	538.27	4.1199	469.78	4.1199	423.11	4.1199	395.97
4.1566	644.47	4.1566	530.73	4.1566	464.74	4.1566	419.76	4.1566	393.57
4.2262	623.36	4.2262	516.46	4.2262	455.22	4.2262	413.45	4.2262	389.07
4.2338	621.17	4.2338	514.85	4.2338	454.11	4.2338	412.71	4.2338	388.54
4.316	597.86	4.316	498.64	4.316	443.03	4.316	405.21	4.316	383.1
4.3232	595.93	4.3232	497.3	4.3232	442.1	4.3232	404.58	4.3232	382.63
4.3427	591.19	4.3427	494.3	4.3427	440.11	4.3427	403.25	4.3427	381.69
4.3603	586.93	4.3603	491.6	4.3603	438.32	4.3603	402.06	4.3603	380.84
4.3675	585.19	4.3675	490.5	4.3675	437.59	4.3675	401.58	4.3675	380.49
4.3755	583.17	4.3755	489.18	4.3755	436.69	4.3755	400.96	4.3755	380.03
4.3819	581.56	4.3819	488.12	4.3819	435.97	4.3819	400.46	4.3819	379.66
4.383	581.31	4.383	487.96	4.383	435.86	4.383	400.39	4.383	379.61
4.4176	573.35	4.4176	482.96	4.4176	432.54	4.4176	398.16	4.4176	377.99
4.5105	552.88	4.5105	470.47	4.5105	424.41	4.5105	392.79	4.5105	374.16
4.5429	546.13	4.5429	466.18	4.5429	421.51	4.5429	390.81	4.5429	372.69
4.5769	539.04	4.5769	461.68	4.5769	418.47	4.5769	388.72	4.5769	371.15
4.6183	531.58	4.6183	457.09	4.6183	415.42	4.6183	386.69	4.6183	369.69
4.6609	522.73	4.6609	451.18	4.6609	411.37	4.6609	383.91	4.6609	367.65
4.6648	521.91	4.6648	450.63	4.6648	410.99	4.6648	383.66	4.6648	367.46
4.6724	520.82	4.6724	449.97	4.6724	410.56	4.6724	383.37	4.6724	367.27
4.6761	520.14	4.6761	449.52	4.6761	410.25	4.6761	383.15	4.6761	367.1
4.7555	508.42	4.7555	442.46	4.7555	405.61	4.7555	380.08	4.7555	364.91
4.7564	508.29	4.7564	442.38	4.7564	405.56	4.7564	380.05	4.7564	364.89
4.7598	507.8	4.7598	442.09	4.7598	405.37	4.7598	379.92	4.7598	364.8
4.7981	502.21	4.7981	438.73	4.7981	403.17	4.7981	378.47	4.7981	363.77
4.8018	501.6	4.8018	438.34	4.8018	402.91	4.8018	378.28	4.8018	363.63
4.8056	500.96	4.8056	437.93	4.8056	402.62	4.8056	378.09	4.8056	363.49
4.8276	498.4	4.8276	436.42	4.8276	401.65	4.8276	377.45	4.8276	363.04
4.8664	493.7	4.8664	433.55	4.8664	399.74	4.8664	376.16	4.8664	362.11
4.9075	488.69	4.9075	430.46	4.9075	397.69	4.9075	374.81	4.9075	361.15
4.9137	487.93	4.9137	429.99	4.9137	397.38	4.9137	374.6	4.9137	361
4.9322	485.91	4.9322	428.83	4.9322	396.65	4.9322	374.15	4.9322	360.71
4.9518	484.06	4.9518	427.77	4.9518	395.99	4.9518	373.74	4.9518	360.44
4.9657	482.75	4.9657	427.02	4.9657	395.53	4.9657	373.45	4.9657	360.25
5.0077	478.31	5.0077	424.23	5.0077	393.67	5.0077	372.22	5.0077	359.38
5.0162	477.4	5.0162	423.66	5.0162	393.29	5.0162	371.97	5.0162	359.21
5.019	477.21	5.019	423.56	5.019	393.22	5.019	371.93	5.019	359.18
5.0245	476.73	5.0245	423.26	5.0245	393.03	5.0245	371.8	5.0245	359.09
5.0574	474.05	5.0574	421.65	5.0574	391.98	5.0574	371.13	5.0574	358.64
5.0683	473.2	5.0683	421.16	5.0683	391.68	5.0683	370.94	5.0683	358.52
5.0797	472.47	5.0797	420.76	5.0797	391.44	5.0797	370.81	5.0797	358.45
5.0949	471.5	5.0949	420.22	5.0949	391.13	5.0949	370.63	5.0949	358.35
5.1387	469.54	5.1387	419.34	5.1387	390.73	5.1387	370.53	5.1387	358.41
5.1486	469.05	5.1486	419.08	5.1486	390.59	5.1486	370.46	5.1486	358.39
5.1675	468.11	5.1675	418.6	5.1675	390.32	5.1675	370.33	5.1675	358.34
5.1884	467.14	5.1884	418.12	5.1884	390.08	5.1884	370.24	5.1884	358.33
5.1925	466.8	5.1925	417.91	5.1925	389.94	5.1925	370.15	5.1925	358.27
5.2114	466.06	5.2114	417.53	5.2114	389.75	5.2114	370.07	5.2114	358.26
5.2309	465.29	5.2309	417.13	5.2309	389.53	5.2309	369.98	5.2309	358.24
5.2353	465.14	5.2353	417.05	5.2353	389.5	5.2353	369.97	5.2353	358.25
5.267	464.03	5.267	416.53	5.267	389.27	5.267	369.93	5.267	358.32
5.287	463.49	5.287	416.32	5.287	389.22	5.287	369.98	5.287	358.43
5.293	463.28	5.293	416.22	5.293	389.17	5.293	369.97	5.293	358.43
5.3004	463.23	5.3004	416.24	5.3004	389.23	5.3004	370.04	5.3004	358.52
5.3426	462.97	5.3426	416.4	5.3426	389.57	5.3426	370.47	5.3426	359.01
5.3439	462.99	5.3439	416.43	5.3439	389.59	5.3439	370.5	5.3439	359.03
5.359	463.55	5.359	416.98	5.359	390.1	5.359	370.95	5.359	359.46
5.3716	464.03	5.3716	417.45	5.3716	390.52	5.3716	371.34	5.3716	359.82
5.4024	464.42	5.4024	417.97	5.4024	391.07	5.4024	371.89	5.4024	360.38
5.4123	464.57	5.4123	418.15	5.4123	391.26	5.4123	372.08	5.4123	360.57
5.4155	464.61	5.4155	418.21	5.4155	391.32	5.4155	372.14	5.4155	360.64
5.424	464.86	5.424	418.47	5.424	391.58	5.424	372.38	5.424	360.87
5.444	464.99	5.444	418.74	5.444	391.89	5.444	372.72	5.444	361.22
5.4486	465.03	5.4486	418.8	5.4486	391.96	5.4486	372.79	5.4486	361.31
5.4684	466.03	5.4684	419.71	5.4684	392.77	5.4684	373.52	5.4684	361.99
5.4817	466.8	5.4817	420.39	5.4817	393.39	5.4817	374.08	5.4817	362.52
5.5105	468.47	5.5105	421.89	5.5105	394.72	5.5105	375.29	5.5105	363.68
5.5145	468.55	5.5145	421.98	5.5145	394.82	5.5145	375.38	5.5145	363.76
5.5183	468.7	5.5183	422.12	5.5183	394.94	5.5183	375.5	5.5183	363.88
5.5593	470.24	5.5593	423.58	5.5593	396.3	5.5593	376.77	5.5593	365.12
5.5618	470.37	5.5618	423.69	5.5618	396.4	5.5618	376.86	5.5618	365.2
5.5893	471.21	5.5893	424.47	5.5893	397.1	5.5893	377.5	5.5893	365.81
5.6336	471.1	5.6336	424.44	5.6336	397.12	5.6336	377.55	5.6336	365.88
5.6454	471.07	5.6454	424.43	5.6454	397.12	5.6454	377.56	5.6454	365.9
5.6471	471.07	5.6471	424.43	5.6471	397.13	5.6471	377.56	5.6471	365.9
5.6538	471.09	5.6538	424.44	5.6538	397.13	5.6538	377.56	5.6538	365.89
5.6665	470.56	5.6665	423.97	5.6665	396.71	5.6665	377.18	5.6665	365.53
5.6818	469.98	5.6818	423.42	5.6818	396.2	5.6818	376.71	5.6818	365.07
5.7187	468.62	5.7187	422.12	5.7187	394.98	5.7187	375.57	5.7187	363.97
5.7291	468.18	5.7291	421.72	5.7291	394.62	5.7291	375.24	5.7291	363.66
5.7372	467.82	5.7372	421.39	5.7372	394.33	5.7372	374.97	5.7372	363.4
5.7389	467.81	5.7389	421.37	5.7389	394.3	5.7389	374.95	5.7389	363.37
5.8045	465.14	5.8045	418.85	5.8045	391.98	5.8045	372.8	5.8045	361.31
5.81	464.67	5.81	418.44	5.81	391.63	5.81	372.5	5.81	361.04
5.8108	464.59	5.8108	418.38	5.8108	391.58	5.8108	372.46	5.8108	360.99
5.8121	464.58	5.8121	418.35	5.8121	391.55	5.8121	372.43	5.8121	360.97
5.8173	464.5	5.8173	418.26	5.8173	391.45	5.8173	372.34	5.8173	360.87
5.8333	464.09	5.8333	417.82	5.8333	391.03	5.8333	371.93	5.8333	360.48
5.8679	463.85	5.8679	417.35	5.8679	390.48	5.8679	371.35	5.8679	359.87
5.8855	463.68	5.8855	417.09	5.8855	390.19	5.8855	371.05	5.8855	359.57
5.9258	462.71	5.9258	416.02	5.9258	389.16	5.9258	370.09	5.9258	358.65
5.9262	462.71	5.9262	416.01	5.9262	389.16	5.9262	370.09	5.9262	358.64
5.9292	462.74	5.9292	416.01	5.9292	389.14	5.9292	370.06	5.9292	358.61
5.9779	463.54	5.9779	416.19	5.9779	389.03	5.9779	369.79	5.9779	358.24
5.9915	463.84	5.9915	416.3	5.9915	389.05	5.9915	369.75	5.9915	358.17
6.0046	464.13	6.0046	416.4	6.0046	389.08	6.0046	369.72	6.0046	358.1
6.009	464.22	6.009	416.43	6.009	389.06	6.009	369.69	6.009	358.06
6.0311	465.08	6.0311	416.86	6.0311	389.29	6.0311	369.79	6.0311	358.08
6.0502	465.82	6.0502	417.24	6.0502	389.49	6.0502	369.87	6.0502	358.1
6.0733	466.69	6.0733	417.66	6.0733	389.7	6.0733	369.94	6.0733	358.08
6.0811	467	6.0811	417.81	6.0811	389.77	6.0811	369.97	6.0811	358.08
6.0894	467.69	6.0894	418.26	6.0894	390.06	6.0894	370.15	6.0894	358.21
6.0958	467.82	6.0958	418.25	6.0958	390.02	6.0958	370.09	6.0958	358.14
6.1129	468.57	6.1129	418.61	6.1129	390.19	6.1129	370.15	6.1129	358.14
6.1444	470.64	6.1444	419.78	6.1444	390.9	6.1444	370.56	6.1444	358.38
6.1529	471.29	6.1529	420.16	6.1529	391.13	6.1529	370.7	6.1529	358.46
6.1826	473.56	6.1826	421.47	6.1826	391.94	6.1826	371.19	6.1826	358.76
6.199	475.66	6.199	422.78	6.199	392.82	6.199	371.78	6.199	359.18
6.2088	476.44	6.2088	423.24	6.2088	393.11	6.2088	371.96	6.2088	359.3
6.2166	477.07	6.2166	423.6	6.2166	393.34	6.2166	372.1	6.2166	359.4
6.2603	480.18	6.2603	425.34	6.2603	394.4	6.2603	372.73	6.2603	359.78
6.2738	481.79	6.2738	426.33	6.2738	395.05	6.2738	373.15	6.2738	360.07
6.2771	482.19	6.2771	426.58	6.2771	395.21	6.2771	373.25	6.2771	360.14
6.2995	484.58	6.2995	428.03	6.2995	396.16	6.2995	373.88	6.2995	360.59
6.3546	489.9	6.3546	431.14	6.3546	398.16	6.3546	375.17	6.3546	361.46
6.3735	492.3	6.3735	432.63	6.3735	399.15	6.3735	375.82	6.3735	361.92
6.4121	498.03	6.4121	436.32	6.4121	401.69	6.4121	377.57	6.4121	363.21
6.4755	506.38	6.4755	441.36	6.4755	404.98	6.4755	379.75	6.4755	364.75
6.5085	509.87	6.5085	443.23	6.5085	406.11	6.5085	380.42	6.5085	365.17
6.5119	510.48	6.5119	443.61	6.5119	406.36	6.5119	380.59	6.5119	365.29
6.5261	512.7	6.5261	444.93	6.5261	407.21	6.5261	381.14	6.5261	365.68
6.5336	513.98	6.5336	445.71	6.5336	407.74	6.5336	381.49	6.5336	365.93
6.5367	514.49	6.5367	446.03	6.5367	407.94	6.5367	381.63	6.5367	366.03
6.6483	533.36	6.6483	457.67	6.6483	415.7	6.6483	386.85	6.6483	369.81
6.6575	534.98	6.6575	458.67	6.6575	416.38	6.6575	387.31	6.6575	370.14
6.6681	537.23	6.6681	460.16	6.6681	417.39	6.6681	388	6.6681	370.64
6.6738	538.45	6.6738	460.97	6.6738	417.95	6.6738	388.38	6.6738	370.92
6.6979	543.86	6.6979	464.49	6.6979	420.32	6.6979	389.97	6.6979	372.07
6.7347	552.11	6.7347	469.86	6.7347	423.93	6.7347	392.4	6.7347	373.82
6.7851	563.32	6.7851	477.13	6.7851	428.82	6.7851	395.68	6.7851	376.19
6.849	577.48	6.849	486.02	6.849	434.73	6.849	399.65	6.849	379.06
6.8572	579.39	6.8572	487.2	6.8572	435.52	6.8572	400.18	6.8572	379.45
6.8919	587.91	6.8919	492.5	6.8919	439.02	6.8919	402.51	6.8919	381.14
6.9153	593.66	6.9153	496.08	6.9153	441.38	6.9153	404.09	6.9153	382.28
6.9618	606.58	6.9618	505.1	6.9618	447.59	6.9618	408.33	6.9618	385.4
6.979	611.32	6.979	508.34	6.979	449.8	6.979	409.83	6.979	386.49
7.0184	622.12	7.0184	515.75	7.0184	454.86	7.0184	413.25	7.0184	388.98
7.0829	641.25	7.0829	528.76	7.0829	463.42	7.0829	418.77	7.0829	392.82
7.1077	648.71	7.1077	533.82	7.1077	466.79	7.1077	421	7.1077	394.42
7.1186	652.12	7.1186	536.11	7.1186	468.33	7.1186	422.03	7.1186	395.16
7.1376	658.06	7.1376	540.11	7.1376	471.02	7.1376	423.83	7.1376	396.46
7.172	668.83	7.172	547.05	7.172	475.58	7.172	426.86	7.172	398.63
7.2168	683.38	7.2168	559.18	7.2168	484.27	7.2168	432.78	7.2168	402.93
7.2771	702.94	7.2771	575.47	7.2771	495.95	7.2771	440.75	7.2771	408.69
7.3098	713.76	7.3098	583.04	7.3098	501.14	7.3098	444.28	7.3098	411.25
7.4334	756.64	7.4334	614.16	7.4334	522.21	7.4334	458.13	7.4334	421
7.4415	759.38	7.4415	616.49	7.4415	523.9	7.4415	459.28	7.4415	421.83
7.4468	760.83	7.4468	618.12	7.4468	525.26	7.4468	460.26	7.4468	422.53
7.4594	764.31	7.4594	621.97	7.4594	528.51	7.4594	462.63	7.4594	424.29
7.4764	770.76	7.4764	627.4	7.4764	532.13	7.4764	464.88	7.4764	425.8
7.4801	772.13	7.4801	628.61	7.4801	532.97	7.4801	465.42	7.4801	426.17
7.4813	772.56	7.4813	628.99	7.4813	533.25	7.4813	465.6	7.4813	426.3
7.611	820.41	7.611	671.58	7.611	564.02	7.611	486.16	7.611	440.8
7.6521	832.57	7.6521	685.07	7.6521	574.99	7.6521	493.79	7.6521	446.18
7.7391	854.57	7.7391	713.18	7.7391	600.2	7.7391	512.18	7.7391	459.35
7.7905	874.2	7.7905	733.02	7.7905	614.2	7.7905	520.81	7.7905	465.15
7.8232	886.7	7.8232	745.64	7.8232	623.11	7.8232	526.31	7.8232	468.85
7.8504	891.04	7.8504	753.08	7.8504	631.68	7.8504	534.04	7.8504	475.14
7.8597	892.65	7.8597	755.89	7.8597	634.82	7.8597	536.69	7.8597	477.17
7.9008	898.97	7.9008	767.17	7.9008	647.81	7.9008	547.84	7.9008	485.52
7.9849	926.11	7.9849	801.7	7.9849	675.19	7.9849	564.3	7.9849	495.72
7.9951	929.38	7.9951	805.86	7.9951	678.48	7.9951	566.28	7.9951	496.95
8.0417	943.03	8.0417	823.68	8.0417	693.44	8.0417	576.24	8.0417	503.65
8.0916	951.06	8.0916	837.41	8.0916	708.89	8.0916	589.42	8.0916	513.55
8.0933	951.27	8.0933	837.82	8.0933	709.42	8.0933	589.93	8.0933	513.95
8.0969	951.8	8.0969	838.87	8.0969	710.67	8.0969	590.95	8.0969	514.69
8.1118	954.1	8.1118	843.37	8.1118	716.01	8.1118	595.35	8.1118	517.87
8.2521	975.74	8.2521	885.77	8.2521	766.31	8.2521	636.8	8.2521	547.81
8.3679	989.49	8.3679	916.12	8.3679	806.84	8.3679	674.42	8.3679	575.74
8.3796	990.97	8.3796	919.31	8.3796	810.99	8.3796	678.23	8.3796	578.58
8.4273	994.21	8.4273	927.82	8.4273	824.45	8.4273	693.61	8.4273	591.92
8.4863	998.22	8.4863	938.37	8.4863	841.12	8.4863	712.68	8.4863	608.45
8.5838	1005.6	8.5838	958.05	8.5838	872.11	8.5838	745.92	8.5838	634.45
8.6948	1010.4	8.6948	972.27	8.6948	897.82	8.6948	779.37	8.6948	666.06
8.7418	1012.2	8.7418	977.75	8.7418	908	8.7418	793.17	8.7418	679.77
8.7437	1012.3	8.7437	977.97	8.7437	908.41	8.7437	793.72	8.7437	680.32
8.7586	1013	8.7586	980.45	8.7586	913.06	8.7586	799.39	8.7586	684.85
8.8897	1015.2	8.8897	989.55	8.8897	933.14	8.8897	830.93	8.8897	719.98
8.9456	1016.1	8.9456	993.44	8.9456	941.71	8.9456	844.39	8.9456	734.98
8.9895	1017.7	8.9895	999.32	8.9895	953.38	8.9895	859.64	8.9895	748.17
9.0474	1017.6	9.0474	1001	9.0474	959.3	9.0474	871.48	9.0474	762.56
9.0545	1017.6	9.0545	1001.3	9.0545	960.12	9.0545	873.07	9.0545	764.44
9.1593	1017.7	9.1593	1005.2	9.1593	972.27	9.1593	896.42	9.1593	792.11
9.2202	1018.2	9.2202	1009.3	9.2202	982.91	9.2202	913.71	9.2202	809.36
9.2922	1017.2	9.2922	1010.3	9.2922	988.72	9.2922	927.91	9.2922	825.44
9.3043	1017	9.3043	1010.2	9.3043	988.97	9.3043	928.88	9.3043	826.84
9.3713	1015.6	9.3713	1009.7	9.3713	990.39	9.3713	934.27	9.3713	834.6
9.5016	1012.7	9.5016	1008.7	9.5016	993.58	9.5016	946.68	9.5016	851.68
9.6282	1006.1	9.6282	1004	9.6282	991.83	9.6282	951.08	9.6282	858.09
9.6817	1003.4	9.6817	1002	9.6817	991.09	9.6817	952.94	9.6817	860.8
9.7386	1000.9	9.7386	1000.3	9.7386	990.83	9.7386	955.06	9.7386	862.43
9.7896	996.66	9.7896	997.15	9.7896	989.11	9.7896	955.15	9.7896	858.33
9.7932	996.4	9.7932	996.95	9.7932	989.01	9.7932	955.18	9.7932	858.14
9.7958	996.21	9.7958	996.81	9.7958	988.94	9.7958	955.21	9.7958	858.01
9.8899	983.71	9.8899	985.8	9.8899	979.1	9.8899	944.17	9.8899	831.34
9.9007	982.28	9.9007	984.53	9.9007	977.97	9.9007	942.9	9.9007	828.28
9.9458	976.2	9.9458	979	9.9458	972.53	9.9458	935.66	9.9458	812.43
10.057	961.3	10.057	965.46	10.057	959.29	10.057	918.35	10.057	773.59
10.108	948.88	10.108	952.26	10.108	940.4	10.108	887.4	10.108	737.42
10.148	939.56	10.148	942.53	10.148	927.18	10.148	866.39	10.148	711.44
10.175	933.56	10.175	936.28	10.175	918.67	10.175	852.88	10.175	694.74
10.405	882.09	10.405	882.87	10.405	847.36	10.405	739.96	10.405	554.83
10.492	859.12	10.492	852.68	10.492	796.02	10.492	673.59	10.492	514.66
10.604	829.55	10.604	815.65	10.604	736.74	10.604	594.67	10.604	458.57
10.662	814.81	10.662	795.6	10.662	705.21	10.662	560.86	10.662	437.51
10.809	777.71	10.809	745.17	10.809	625.88	10.809	475.79	10.809	384.53
10.833	771.41	10.833	736.98	10.833	613.19	10.833	461.61	10.833	375.17
10.846	768.36	10.846	732.44	10.846	606.92	10.846	456.81	10.846	372.97
10.938	747.05	10.938	700.7	10.938	563.09	10.938	423.21	10.938	357.6
11.197	709.2	11.197	652.21	11.197	510.58	11.197	386.08	11.197	338.52
11.227	704.54	11.227	646.13	11.227	503.93	11.227	381.46	11.227	336.2
11.231	703.85	11.231	645.24	11.231	502.96	11.231	380.78	11.231	335.86
11.25	701.45	11.25	641.89	11.25	499.56	11.25	378.76	11.25	334.94

## Sheet: Sheet2
Arc length	speed	Arc length	speed	Arc length	speed	Arc length	speed	Arc length	speed
m	m/s	m	m/s	m	m/s	m	m/s	m	m/s
	Plan 1-1		Plan 1-2		Plan 1-3		Plan 1-4		Plan 1-5
cln1x	Height	cln1x	Height	cln1x	Height	cln1x	Height	cln1x	Height
0	3.3322e-16	0	3.981e-16	0	4.9155e-16	0	5.9078e-16	0	6.3971e-16
0.029421	0.086321	0.029421	0.10313	0.029421	0.12734	0.029421	0.15304	0.029421	0.16572
0.038828	0.11116	0.038828	0.13248	0.038828	0.16317	0.038828	0.19647	0.038828	0.21363
0.045104	0.12874	0.045104	0.15318	0.045104	0.18838	0.045104	0.22712	0.045104	0.24761
0.36679	1.0296	0.36679	1.2142	0.36679	1.4809	0.36679	1.7989	0.36679	1.99
0.54534	0.87171	0.54534	1.0101	0.54534	1.1848	0.54534	1.4107	0.54534	1.6236
0.59909	0.82493	0.59909	0.94944	0.59909	1.0966	0.59909	1.2949	0.59909	1.5151
0.62667	0.80466	0.62667	0.92236	0.62667	1.0561	0.62667	1.2433	0.62667	1.4687
0.69366	0.76853	0.69366	0.875	0.69366	0.9835	0.69366	1.142	0.69366	1.368
0.74956	0.78227	0.74956	0.88953	0.74956	0.99425	0.74956	1.1415	0.74956	1.3586
0.77298	0.78452	0.77298	0.89124	0.77298	0.99312	0.77298	1.134	0.77298	1.3499
0.85424	0.7959	0.85424	0.90266	0.85424	0.99881	0.85424	1.1248	0.85424	1.3256
0.86334	0.79691	0.86334	0.90359	0.86334	0.99899	0.86334	1.1233	0.86334	1.3225
1.0213	0.81479	1.0213	0.92033	1.0213	1.0027	1.0213	1.0965	1.0213	1.2694
1.0335	0.81506	1.0335	0.92067	1.0335	1.0029	1.0335	1.0958	1.0335	1.2655
1.1928	0.81892	1.1928	0.92536	1.1928	1.0052	1.1928	1.0867	1.1928	1.2156
1.1967	0.81876	1.1967	0.92517	1.1967	1.005	1.1967	1.0862	1.1967	1.2142
1.1986	0.81899	1.1986	0.92544	1.1986	1.0052	1.1986	1.0864	1.1986	1.2139
1.2148	0.8206	1.2148	0.92734	1.2148	1.0072	1.2148	1.0875	1.2148	1.2114
1.3167	0.83151	1.3167	0.94016	1.3167	1.0208	1.3167	1.0963	1.3167	1.197
1.3566	0.84124	1.3566	0.9515	1.3566	1.0337	1.3566	1.11	1.3566	1.2066
1.4803	0.87178	1.4803	0.98714	1.4803	1.0743	1.4803	1.1534	1.4803	1.2372
1.5031	0.87739	1.5031	0.99369	1.5031	1.0818	1.5031	1.1613	1.5031	1.2426
1.5068	0.87821	1.5068	0.99465	1.5068	1.0829	1.5068	1.1625	1.5068	1.2435
1.511	0.87915	1.511	0.99574	1.511	1.0841	1.511	1.1639	1.511	1.2445
1.5567	0.88851	1.5567	1.0067	1.5567	1.0967	1.5567	1.1774	1.5567	1.2548
1.5698	0.89132	1.5698	1.0099	1.5698	1.1003	1.5698	1.1815	1.5698	1.259
1.5839	0.89309	1.5839	1.012	1.5839	1.1027	1.5839	1.1842	1.5839	1.2618
1.6275	0.89991	1.6275	1.02	1.6275	1.1118	1.6275	1.1944	1.6275	1.2723
1.709	0.91269	1.709	1.0349	1.709	1.1288	1.709	1.2135	1.709	1.2918
1.7217	0.9144	1.7217	1.0369	1.7217	1.1311	1.7217	1.2161	1.7217	1.2945
1.9903	0.95105	1.9903	1.0798	1.9903	1.1803	1.9903	1.2718	1.9903	1.3511
2.0074	0.95793	2.0074	1.0878	2.0074	1.1893	2.0074	1.2815	2.0074	1.3604
2.0745	0.97918	2.0745	1.1125	2.0745	1.2172	2.0745	1.3117	2.0745	1.3907
2.0784	0.98003	2.0784	1.1135	2.0784	1.2184	2.0784	1.3131	2.0784	1.3924
2.1061	0.98614	2.1061	1.1205	2.1061	1.2266	2.1061	1.3235	2.1061	1.4046
2.1517	0.99976	2.1517	1.1364	2.1517	1.2446	2.1517	1.3424	2.1517	1.4226
2.2018	1.0148	2.2018	1.1539	2.2018	1.2643	2.2018	1.3632	2.2018	1.4423
2.2206	1.0204	2.2206	1.1604	2.2206	1.2717	2.2206	1.3712	2.2206	1.4505
2.3957	1.0697	2.3957	1.2186	2.3957	1.3396	2.3957	1.4519	2.3957	1.5422
2.406	1.073	2.406	1.2224	2.406	1.3438	2.406	1.4565	2.406	1.5473
2.4659	1.0935	2.4659	1.2456	2.4659	1.3684	2.4659	1.4824	2.4659	1.575
2.5255	1.1139	2.5255	1.2686	2.5255	1.3928	2.5255	1.5081	2.5255	1.6026
2.5543	1.1227	2.5543	1.2787	2.5543	1.404	2.5543	1.5205	2.5543	1.6161
2.6255	1.1486	2.6255	1.3085	2.6255	1.4373	2.6255	1.5571	2.6255	1.6544
2.6533	1.1587	2.6533	1.3201	2.6533	1.4503	2.6533	1.5713	2.6533	1.6694
2.7583	1.1953	2.7583	1.3624	2.7583	1.498	2.7583	1.6235	2.7583	1.7235
2.7679	1.1983	2.7679	1.3659	2.7679	1.5021	2.7679	1.6282	2.7679	1.7286
2.8485	1.2256	2.8485	1.3986	2.8485	1.5396	2.8485	1.6697	2.8485	1.7737
2.9164	1.2542	2.9164	1.4307	2.9164	1.5746	2.9164	1.7071	2.9164	1.8133
2.9575	1.2745	2.9575	1.452	2.9575	1.5974	2.9575	1.7325	2.9575	1.8413
3.0941	1.3309	3.0941	1.5168	3.0941	1.6701	3.0941	1.8131	3.0941	1.9258
3.0949	1.3312	3.0949	1.5172	3.0949	1.6705	3.0949	1.8136	3.0949	1.9262
3.0952	1.3313	3.0952	1.5173	3.0952	1.6707	3.0952	1.8137	3.0952	1.9264
3.0971	1.3321	3.0971	1.5183	3.0971	1.6718	3.0971	1.815	3.0971	1.9278
3.1051	1.3353	3.1051	1.5222	3.1051	1.6763	3.1051	1.82	3.1051	1.9332
3.1066	1.3359	3.1066	1.5229	3.1066	1.6771	3.1066	1.8208	3.1066	1.934
3.1214	1.3418	3.1214	1.5295	3.1214	1.6842	3.1214	1.8284	3.1214	1.9422
3.1513	1.3538	3.1513	1.543	3.1513	1.6986	3.1513	1.8437	3.1513	1.9589
3.3424	1.4263	3.3424	1.6256	3.3424	1.7874	3.3424	1.938	3.3424	2.0613
3.3951	1.4506	3.3951	1.6536	3.3951	1.8179	3.3951	1.9706	3.3951	2.0959
3.4526	1.4791	3.4526	1.6856	3.4526	1.852	3.4526	2.0074	3.4526	2.1355
3.5622	1.5317	3.5622	1.7426	3.5622	1.9119	3.5622	2.071	3.5622	2.2042
3.5716	1.5363	3.5716	1.7477	3.5716	1.9175	3.5716	2.0769	3.5716	2.2104
3.588	1.5441	3.588	1.7565	3.588	1.9269	3.588	2.087	3.588	2.2211
3.5933	1.5464	3.5933	1.7592	3.5933	1.9299	3.5933	2.0901	3.5933	2.2244
3.6586	1.5758	3.6586	1.7927	3.6586	1.9664	3.6586	2.1291	3.6586	2.2654
3.7145	1.6054	3.7145	1.8279	3.7145	2.0059	3.7145	2.1733	3.7145	2.3138
3.7226	1.609	3.7226	1.8319	3.7226	2.0101	3.7226	2.1778	3.7226	2.3186
3.7369	1.6152	3.7369	1.8389	3.7369	2.0176	3.7369	2.1858	3.7369	2.3271
3.7684	1.6318	3.7684	1.8574	3.7684	2.0379	3.7684	2.2084	3.7684	2.352
3.7875	1.6419	3.7875	1.8687	3.7875	2.0503	3.7875	2.222	3.7875	2.3671
3.8279	1.6638	3.8279	1.8927	3.8279	2.0763	3.8279	2.2507	3.8279	2.3986
3.8685	1.6877	3.8685	1.9187	3.8685	2.1036	3.8685	2.2793	3.8685	2.4285
3.9799	1.7404	3.9799	1.9766	3.9799	2.1671	3.9799	2.3497	3.9799	2.5053
4.0312	1.7647	4.0312	2.0034	4.0312	2.1964	4.0312	2.3822	4.0312	2.5408
4.036	1.7673	4.036	2.0062	4.036	2.1994	4.036	2.3854	4.036	2.5444
4.043	1.7711	4.043	2.0103	4.043	2.2038	4.043	2.3903	4.043	2.5496
4.0483	1.7746	4.0483	2.0141	4.0483	2.2079	4.0483	2.3947	4.0483	2.5543
4.0529	1.7769	4.0529	2.0166	4.0529	2.2107	4.0529	2.3978	4.0529	2.5576
4.0686	1.7854	4.0686	2.0259	4.0686	2.2206	4.0686	2.4085	4.0686	2.5692
4.0905	1.7961	4.0905	2.0376	4.0905	2.2333	4.0905	2.4223	4.0905	2.5839
4.1199	1.8114	4.1199	2.0542	4.1199	2.251	4.1199	2.4414	4.1199	2.6042
4.1566	1.8306	4.1566	2.075	4.1566	2.2733	4.1566	2.4653	4.1566	2.6297
4.2262	1.8672	4.2262	2.1145	4.2262	2.3156	4.2262	2.5109	4.2262	2.6784
4.2338	1.8708	4.2338	2.1184	4.2338	2.3196	4.2338	2.515	4.2338	2.6826
4.316	1.9115	4.316	2.1621	4.316	2.3663	4.316	2.5649	4.316	2.7353
4.3232	1.915	4.3232	2.166	4.3232	2.3705	4.3232	2.5695	4.3232	2.7402
4.3427	1.9254	4.3427	2.177	4.3427	2.3821	4.3427	2.5817	4.3427	2.753
4.3603	1.9348	4.3603	2.187	4.3603	2.3926	4.3603	2.5927	4.3603	2.7645
4.3675	1.9384	4.3675	2.1906	4.3675	2.3961	4.3675	2.5963	4.3675	2.7681
4.3755	1.9433	4.3755	2.1958	4.3755	2.4014	4.3755	2.6018	4.3755	2.7738
4.3819	1.9472	4.3819	2.1999	4.3819	2.4057	4.3819	2.6063	4.3819	2.7785
4.383	1.9478	4.383	2.2005	4.383	2.4064	4.383	2.607	4.383	2.7792
4.4176	1.9642	4.4176	2.218	4.4176	2.4253	4.4176	2.6277	4.4176	2.8015
4.5105	2.0093	4.5105	2.265	4.5105	2.4741	4.5105	2.6792	4.5105	2.8558
4.5429	2.0242	4.5429	2.2808	4.5429	2.4911	4.5429	2.6977	4.5429	2.8757
4.5769	2.0398	4.5769	2.2974	4.5769	2.509	4.5769	2.7173	4.5769	2.8967
4.6183	2.0585	4.6183	2.3162	4.6183	2.5274	4.6183	2.7353	4.6183	2.9143
4.6609	2.0756	4.6609	2.334	4.6609	2.5455	4.6609	2.7534	4.6609	2.9322
4.6648	2.0772	4.6648	2.3357	4.6648	2.5472	4.6648	2.7551	4.6648	2.9339
4.6724	2.0808	4.6724	2.3396	4.6724	2.5512	4.6724	2.7592	4.6724	2.938
4.6761	2.0826	4.6761	2.3413	4.6761	2.5529	4.6761	2.7608	4.6761	2.9396
4.7555	2.1166	4.7555	2.3774	4.7555	2.591	4.7555	2.8012	4.7555	2.9814
4.7564	2.117	4.7564	2.3778	4.7564	2.5915	4.7564	2.8016	4.7564	2.9819
4.7598	2.1184	4.7598	2.3794	4.7598	2.5931	4.7598	2.8034	4.7598	2.9837
4.7981	2.1342	4.7981	2.3949	4.7981	2.6085	4.7981	2.8188	4.7981	2.9992
4.8018	2.1358	4.8018	2.3965	4.8018	2.6101	4.8018	2.8204	4.8018	3.0008
4.8056	2.1375	4.8056	2.3981	4.8056	2.6117	4.8056	2.822	4.8056	3.0024
4.8276	2.1467	4.8276	2.4073	4.8276	2.6209	4.8276	2.8313	4.8276	3.0115
4.8664	2.162	4.8664	2.422	4.8664	2.635	4.8664	2.8446	4.8664	3.0239
4.9075	2.1769	4.9075	2.437	4.9075	2.6496	4.9075	2.8585	4.9075	3.0366
4.9137	2.1791	4.9137	2.4393	4.9137	2.6519	4.9137	2.8606	4.9137	3.0385
4.9322	2.1847	4.9322	2.4452	4.9322	2.6579	4.9322	2.8668	4.9322	3.0447
4.9518	2.1907	4.9518	2.4511	4.9518	2.6637	4.9518	2.8722	4.9518	3.0495
4.9657	2.195	4.9657	2.4554	4.9657	2.6679	4.9657	2.8761	4.9657	3.053
5.0077	2.204	5.0077	2.4624	5.0077	2.6733	5.0077	2.8797	5.0077	3.0545
5.0162	2.2059	5.0162	2.4639	5.0162	2.6744	5.0162	2.8804	5.0162	3.0548
5.019	2.2066	5.019	2.4645	5.019	2.675	5.019	2.8809	5.019	3.0551
5.0245	2.2082	5.0245	2.4659	5.0245	2.6761	5.0245	2.8818	5.0245	3.0557
5.0574	2.2179	5.0574	2.474	5.0574	2.6827	5.0574	2.8868	5.0574	3.0589
5.0683	2.2195	5.0683	2.4753	5.0683	2.6837	5.0683	2.8871	5.0683	3.0585
5.0797	2.2208	5.0797	2.4762	5.0797	2.684	5.0797	2.8867	5.0797	3.0572
5.0949	2.2226	5.0949	2.4775	5.0949	2.6846	5.0949	2.8862	5.0949	3.0555
5.1387	2.231	5.1387	2.4849	5.1387	2.6908	5.1387	2.8907	5.1387	3.0576
5.1486	2.2327	5.1486	2.4861	5.1486	2.6916	5.1486	2.8908	5.1486	3.057
5.1675	2.2359	5.1675	2.4886	5.1675	2.6932	5.1675	2.8912	5.1675	3.0559
5.1884	2.2401	5.1884	2.4917	5.1884	2.6953	5.1884	2.8923	5.1884	3.0555
5.1925	2.2407	5.1925	2.492	5.1925	2.6954	5.1925	2.8921	5.1925	3.055
5.2114	2.2404	5.2114	2.4902	5.2114	2.6922	5.2114	2.8871	5.2114	3.048
5.2309	2.2404	5.2309	2.4888	5.2309	2.6894	5.2309	2.8826	5.2309	3.0416
5.2353	2.2403	5.2353	2.4885	5.2353	2.6889	5.2353	2.8818	5.2353	3.0405
5.267	2.2401	5.267	2.4868	5.267	2.6857	5.267	2.8765	5.267	3.0327
5.287	2.2403	5.287	2.4863	5.287	2.6842	5.287	2.8738	5.287	3.0286
5.293	2.2405	5.293	2.4862	5.293	2.6838	5.293	2.8731	5.293	3.0276
5.3004	2.2406	5.3004	2.4859	5.3004	2.6832	5.3004	2.8719	5.3004	3.0257
5.3426	2.2414	5.3426	2.4848	5.3426	2.6797	5.3426	2.865	5.3426	3.0148
5.3439	2.2414	5.3439	2.4847	5.3439	2.6795	5.3439	2.8648	5.3439	3.0145
5.359	2.2414	5.359	2.4837	5.359	2.6776	5.359	2.8615	5.359	3.0097
5.3716	2.2415	5.3716	2.4829	5.3716	2.676	5.3716	2.8588	5.3716	3.0058
5.4024	2.2359	5.4024	2.475	5.4024	2.6657	5.4024	2.8457	5.4024	2.9894
5.4123	2.2343	5.4123	2.4727	5.4123	2.6627	5.4123	2.8417	5.4123	2.9843
5.4155	2.2338	5.4155	2.4719	5.4155	2.6617	5.4155	2.8404	5.4155	2.9827
5.424	2.2322	5.424	2.4698	5.424	2.6592	5.424	2.8374	5.424	2.9791
5.444	2.2291	5.444	2.4664	5.444	2.6552	5.444	2.8328	5.444	2.9738
5.4486	2.2284	5.4486	2.4656	5.4486	2.6543	5.4486	2.8318	5.4486	2.9725
5.4684	2.2244	5.4684	2.4603	5.4684	2.6478	5.4684	2.8238	5.4684	2.963
5.4817	2.222	5.4817	2.4573	5.4817	2.6444	5.4817	2.8197	5.4817	2.9581
5.5105	2.2168	5.5105	2.4511	5.5105	2.637	5.5105	2.811	5.5105	2.9478
5.5145	2.2162	5.5145	2.4504	5.5145	2.6363	5.5145	2.8101	5.5145	2.9467
5.5183	2.2157	5.5183	2.4497	5.5183	2.6355	5.5183	2.8092	5.5183	2.9456
5.5593	2.2101	5.5593	2.4425	5.5593	2.6269	5.5593	2.7991	5.5593	2.9338
5.5618	2.2098	5.5618	2.4421	5.5618	2.6265	5.5618	2.7985	5.5618	2.9332
5.5893	2.208	5.5893	2.4394	5.5893	2.6232	5.5893	2.7949	5.5893	2.9291
5.6336	2.2058	5.6336	2.4369	5.6336	2.6207	5.6336	2.7924	5.6336	2.9265
5.6454	2.2053	5.6454	2.4363	5.6454	2.6201	5.6454	2.7917	5.6454	2.9258
5.6471	2.2052	5.6471	2.4363	5.6471	2.62	5.6471	2.7916	5.6471	2.9257
5.6538	2.205	5.6538	2.4362	5.6538	2.62	5.6538	2.7916	5.6538	2.9257
5.6665	2.2064	5.6665	2.4379	5.6665	2.622	5.6665	2.7938	5.6665	2.9282
5.6818	2.2085	5.6818	2.4406	5.6818	2.625	5.6818	2.7973	5.6818	2.9321
5.7187	2.2137	5.7187	2.4472	5.7187	2.6325	5.7187	2.8057	5.7187	2.9416
5.7291	2.2156	5.7291	2.4496	5.7291	2.6355	5.7291	2.8092	5.7291	2.9458
5.7372	2.2172	5.7372	2.4517	5.7372	2.6379	5.7372	2.8122	5.7372	2.9492
5.7389	2.2174	5.7389	2.4519	5.7389	2.6382	5.7389	2.8125	5.7389	2.9496
5.8045	2.2255	5.8045	2.4623	5.8045	2.6507	5.8045	2.8277	5.8045	2.968
5.81	2.2261	5.81	2.4632	5.81	2.6519	5.81	2.8294	5.81	2.9702
5.8108	2.2262	5.8108	2.4634	5.8108	2.6521	5.8108	2.8296	5.8108	2.9705
5.8121	2.2264	5.8121	2.4637	5.8121	2.6525	5.8121	2.83	5.8121	2.9709
5.8173	2.2274	5.8173	2.4648	5.8173	2.6538	5.8173	2.8316	5.8173	2.9728
5.8333	2.2313	5.8333	2.4698	5.8333	2.6599	5.8333	2.8392	5.8333	2.982
5.8679	2.2403	5.8679	2.481	5.8679	2.6731	5.8679	2.8549	5.8679	3.0005
5.8855	2.2413	5.8855	2.4832	5.8855	2.6766	5.8855	2.8599	5.8855	3.0074
5.9258	2.2404	5.9258	2.4842	5.9258	2.6799	5.9258	2.8667	5.9258	3.0182
5.9262	2.2404	5.9262	2.4843	5.9262	2.68	5.9262	2.8668	5.9262	3.0183
5.9292	2.2405	5.9292	2.4845	5.9292	2.6804	5.9292	2.8673	5.9292	3.0192
5.9779	2.2415	5.9779	2.4883	5.9779	2.6868	5.9779	2.8772	5.9779	3.0331
5.9915	2.2421	5.9915	2.4898	5.9915	2.6893	5.9915	2.8809	5.9915	3.038
6.0046	2.2428	6.0046	2.4913	6.0046	2.6917	6.0046	2.8845	6.0046	3.0429
6.009	2.2427	6.009	2.4914	6.009	2.692	6.009	2.8849	6.009	3.0435
6.0311	2.2396	6.0311	2.4901	6.0311	2.6921	6.0311	2.8867	6.0311	3.0471
6.0502	2.237	6.0502	2.489	6.0502	2.6923	6.0502	2.8883	6.0502	3.0504
6.0733	2.2347	6.0733	2.488	6.0733	2.6927	6.0733	2.8902	6.0733	3.0541
6.0811	2.2337	6.0811	2.4873	6.0811	2.6922	6.0811	2.8902	6.0811	3.0547
6.0894	2.2324	6.0894	2.4864	6.0894	2.6917	6.0894	2.8903	6.0894	3.0554
6.0958	2.2313	6.0958	2.4849	6.0958	2.69	6.0958	2.8884	6.0958	3.0537
6.1129	2.2288	6.1129	2.4826	6.1129	2.6883	6.1129	2.8879	6.1129	3.0545
6.1444	2.2247	6.1444	2.4792	6.1444	2.686	6.1444	2.8875	6.1444	3.0566
6.1529	2.2235	6.1529	2.4784	6.1529	2.6856	6.1529	2.8876	6.1529	3.0572
6.1826	2.2193	6.1826	2.4757	6.1826	2.6843	6.1826	2.888	6.1826	3.0594
6.199	2.2149	6.199	2.472	6.199	2.6814	6.199	2.8858	6.199	3.058
6.2088	2.2124	6.2088	2.4701	6.2088	2.6799	6.2088	2.8848	6.2088	3.0576
6.2166	2.2103	6.2166	2.4685	6.2166	2.6788	6.2166	2.884	6.2166	3.0572
6.2603	2.1997	6.2603	2.4599	6.2603	2.6718	6.2603	2.8791	6.2603	3.0547
6.2738	2.1973	6.2738	2.4579	6.2738	2.6702	6.2738	2.8781	6.2738	3.0543
6.2771	2.1967	6.2771	2.4574	6.2771	2.6698	6.2771	2.8778	6.2771	3.0542
6.2995	2.1888	6.2995	2.4496	6.2995	2.6622	6.2995	2.8704	6.2995	3.0473
6.3546	2.169	6.3546	2.4293	6.3546	2.6419	6.3546	2.8507	6.3546	3.0288
6.3735	2.163	6.3735	2.4235	6.3735	2.6363	6.3735	2.8455	6.3735	3.024
6.4121	2.1495	6.4121	2.4103	6.4121	2.6236	6.4121	2.8334	6.4121	3.0127
6.4755	2.1251	6.4755	2.3851	6.4755	2.5979	6.4755	2.8073	6.4755	2.9868
6.5085	2.1106	6.5085	2.3702	6.5085	2.5826	6.5085	2.7917	6.5085	2.9711
6.5119	2.1094	6.5119	2.3689	6.5119	2.5813	6.5119	2.7904	6.5119	2.9697
6.5261	2.104	6.5261	2.363	6.5261	2.5747	6.5261	2.7831	6.5261	2.962
6.5336	2.1012	6.5336	2.36	6.5336	2.5715	6.5336	2.7797	6.5336	2.9584
6.5367	2.1001	6.5367	2.3588	6.5367	2.5702	6.5367	2.7783	6.5367	2.957
6.6483	2.0504	6.6483	2.308	6.6483	2.5183	6.6483	2.7251	6.6483	2.9031
6.6575	2.0456	6.6575	2.3027	6.6575	2.5126	6.6575	2.7189	6.6575	2.8965
6.6681	2.0408	6.6681	2.2977	6.6681	2.5075	6.6681	2.7136	6.6681	2.8911
6.6738	2.0382	6.6738	2.295	6.6738	2.5047	6.6738	2.7107	6.6738	2.8882
6.6979	2.0271	6.6979	2.2834	6.6979	2.4925	6.6979	2.6979	6.6979	2.8749
6.7347	2.0102	6.7347	2.2657	6.7347	2.474	6.7347	2.6786	6.7347	2.8548
6.7851	1.9875	6.7851	2.242	6.7851	2.4497	6.7851	2.6535	6.7851	2.829
6.849	1.956	6.849	2.2085	6.849	2.4146	6.849	2.6167	6.849	2.7904
6.8572	1.9517	6.8572	2.2038	6.8572	2.4095	6.8572	2.611	6.8572	2.7842
6.8919	1.9321	6.8919	2.1825	6.8919	2.3864	6.8919	2.5857	6.8919	2.757
6.9153	1.9189	6.9153	2.1682	6.9153	2.3708	6.9153	2.5687	6.9153	2.7386
6.9618	1.898	6.9618	2.1455	6.9618	2.3464	6.9618	2.5425	6.9618	2.7109
6.979	1.889	6.979	2.1361	6.979	2.3368	6.979	2.5327	6.979	2.7009
7.0184	1.8686	7.0184	2.1149	7.0184	2.3151	7.0184	2.5105	7.0184	2.6784
7.0829	1.8374	7.0829	2.0821	7.0829	2.2801	7.0829	2.4719	7.0829	2.6359
7.1077	1.8255	7.1077	2.0697	7.1077	2.2672	7.1077	2.4581	7.1077	2.6211
7.1186	1.8193	7.1186	2.0629	7.1186	2.2598	7.1186	2.4501	7.1186	2.6124
7.1376	1.8085	7.1376	2.0511	7.1376	2.247	7.1376	2.4361	7.1376	2.5973
7.172	1.7891	7.172	2.0298	7.172	2.2239	7.172	2.4106	7.172	2.5695
7.2168	1.7673	7.2168	2.0058	7.2168	2.1986	7.2168	2.3841	7.2168	2.5418
7.2771	1.7382	7.2771	1.9737	7.2771	2.1649	7.2771	2.3486	7.2771	2.5048
7.3098	1.7204	7.3098	1.9539	7.3098	2.1433	7.3098	2.3255	7.3098	2.4802
7.4334	1.6594	7.4334	1.8879	7.4334	2.0722	7.4334	2.2476	7.4334	2.3961
7.4415	1.6554	7.4415	1.8836	7.4415	2.0677	7.4415	2.2427	7.4415	2.3907
7.4468	1.6533	7.4468	1.8811	7.4468	2.0649	7.4468	2.2397	7.4468	2.3875
7.4594	1.648	7.4594	1.8751	7.4594	2.0581	7.4594	2.2323	7.4594	2.3796
7.4764	1.6386	7.4764	1.8656	7.4764	2.048	7.4764	2.2207	7.4764	2.366
7.4801	1.6366	7.4801	1.8635	7.4801	2.0457	7.4801	2.2181	7.4801	2.3632
7.4813	1.636	7.4813	1.8628	7.4813	2.045	7.4813	2.2173	7.4813	2.3623
7.611	1.5665	7.611	1.7885	7.611	1.9644	7.611	2.1276	7.611	2.2622
7.6521	1.5482	7.6521	1.7669	7.6521	1.9408	7.6521	2.1024	7.6521	2.2357
7.7391	1.5157	7.7391	1.7258	7.7391	1.8958	7.7391	2.0562	7.7391	2.1896
7.7905	1.483	7.7905	1.69	7.7905	1.8583	7.7905	2.0161	7.7905	2.146
7.8232	1.4622	7.8232	1.6673	7.8232	1.8344	7.8232	1.9906	7.8232	2.1183
7.8504	1.4463	7.8504	1.6524	7.8504	1.8188	7.8504	1.9731	7.8504	2.0983
7.8597	1.4412	7.8597	1.6472	7.8597	1.8134	7.8597	1.9672	7.8597	2.0919
7.9008	1.4247	7.9008	1.6279	7.9008	1.7926	7.9008	1.9451	7.9008	2.0687
7.9849	1.3929	7.9849	1.5896	7.9849	1.7509	7.9849	1.9011	7.9849	2.0207
7.9951	1.3891	7.9951	1.585	7.9951	1.7459	7.9951	1.8958	7.9951	2.015
8.0417	1.3717	8.0417	1.5645	8.0417	1.724	8.0417	1.8725	8.0417	1.9896
8.0916	1.3548	8.0916	1.5439	8.0916	1.6999	8.0916	1.8457	8.0916	1.961
8.0933	1.3542	8.0933	1.5432	8.0933	1.6992	8.0933	1.8448	8.0933	1.9601
8.0969	1.3528	8.0969	1.5416	8.0969	1.6973	8.0969	1.8428	8.0969	1.9581
8.1118	1.3463	8.1118	1.5341	8.1118	1.6891	8.1118	1.8341	8.1118	1.9489
8.2521	1.2849	8.2521	1.4636	8.2521	1.6114	8.2521	1.7518	8.2521	1.8631
8.3679	1.241	8.3679	1.4108	8.3679	1.5496	8.3679	1.6839	8.3679	1.7926
8.3796	1.2369	8.3796	1.4058	8.3796	1.5436	8.3796	1.6772	8.3796	1.7857
8.4273	1.2195	8.4273	1.3865	8.4273	1.5225	8.4273	1.6534	8.4273	1.7599
8.4863	1.1979	8.4863	1.3625	8.4863	1.4963	8.4863	1.6239	8.4863	1.7279
8.5838	1.1565	8.5838	1.3191	8.5838	1.4528	8.5838	1.5784	8.5838	1.6789
8.6948	1.1221	8.6948	1.2796	8.6948	1.408	8.6948	1.5257	8.6948	1.6194
8.7418	1.1088	8.7418	1.2632	8.7418	1.3879	8.7418	1.5012	8.7418	1.5917
8.7437	1.1083	8.7437	1.2626	8.7437	1.3871	8.7437	1.5002	8.7437	1.5906
8.7586	1.1027	8.7586	1.2561	8.7586	1.3799	8.7586	1.492	8.7586	1.5816
8.8897	1.0665	8.8897	1.214	8.8897	1.3328	8.8897	1.441	8.8897	1.5271
8.9456	1.051	8.9456	1.1961	8.9456	1.3127	8.9456	1.4193	8.9456	1.5038
8.9895	1.0368	8.9895	1.1793	8.9895	1.2934	8.9895	1.3977	8.9895	1.4807
9.0474	1.0215	9.0474	1.1613	9.0474	1.2727	9.0474	1.3745	9.0474	1.4564
9.0545	1.0195	9.0545	1.159	9.0545	1.2701	9.0545	1.3717	9.0545	1.4535
9.1593	0.99068	9.1593	1.1254	9.1593	1.232	9.1593	1.3298	9.1593	1.41
9.2202	0.97241	9.2202	1.1038	9.2202	1.2073	9.2202	1.3016	9.2202	1.3792
9.2922	0.95722	9.2922	1.0861	9.2922	1.187	9.2922	1.2789	9.2922	1.3563
9.3043	0.95458	9.3043	1.0831	9.3043	1.1835	9.3043	1.2751	9.3043	1.3524
9.3713	0.93993	9.3713	1.0661	9.3713	1.1645	9.3713	1.2542	9.3713	1.3312
9.5016	0.90944	9.5016	1.0312	9.5016	1.1257	9.5016	1.2121	9.5016	1.2896
9.6282	0.88118	9.6282	0.99808	9.6282	1.0876	9.6282	1.1687	9.6282	1.245
9.6817	0.8693	9.6817	0.98418	9.6817	1.0715	9.6817	1.1505	9.6817	1.2262
9.7386	0.8586	9.7386	0.97149	9.7386	1.0567	9.7386	1.1331	9.7386	1.2094
9.7896	0.8496	9.7896	0.96095	9.7896	1.0448	9.7896	1.1212	9.7896	1.2032
9.7932	0.84888	9.7932	0.96012	9.7932	1.0438	9.7932	1.1202	9.7932	1.2025
9.7958	0.84838	9.7958	0.95953	9.7958	1.0432	9.7958	1.1195	9.7958	1.202
9.8899	0.83644	9.8899	0.94535	9.8899	1.0269	9.8899	1.1031	9.8899	1.2002
9.9007	0.83509	9.9007	0.94375	9.9007	1.0251	9.9007	1.1013	9.9007	1.2001
9.9458	0.8318	9.9458	0.93975	9.9458	1.0205	9.9458	1.0973	9.9458	1.2036
10.057	0.82337	10.057	0.92967	10.057	1.0094	10.057	1.0878	10.057	1.2135
10.108	0.81783	10.108	0.92382	10.108	1.0059	10.108	1.0927	10.108	1.231
10.148	0.81516	10.148	0.9211	10.148	1.0048	10.148	1.0973	10.148	1.2456
10.175	0.81348	10.175	0.91939	10.175	1.0042	10.175	1.1002	10.175	1.255
10.405	0.80476	10.405	0.91163	10.405	1.0066	10.405	1.1356	10.405	1.35
10.492	0.79495	10.492	0.90533	10.492	1.0162	10.492	1.1707	10.492	1.3788
10.604	0.77694	10.604	0.89016	10.604	1.0184	10.604	1.2027	10.604	1.4131
10.662	0.81678	10.662	0.94205	10.662	1.0953	10.662	1.3066	10.662	1.5161
10.809	0.91841	10.809	1.0741	10.809	1.2905	10.809	1.5701	10.809	1.7784
10.833	0.93439	10.833	1.0948	10.833	1.3208	10.833	1.6116	10.833	1.8206
10.846	0.94998	10.846	1.1149	10.846	1.3484	10.846	1.6435	10.846	1.8495
10.938	1.0599	10.938	1.257	10.938	1.5425	10.938	1.8679	10.938	2.0537
11.197	0.18088	11.197	0.2155	11.197	0.26524	11.197	0.31925	11.197	0.34741
11.227	0.08521	11.227	0.1022	11.227	0.12676	11.227	0.15197	11.227	0.16355
11.231	0.07119	11.231	0.085598	11.231	0.10647	11.231	0.12746	11.231	0.13661
11.25	1.1525e-16	11.25	1.3857e-16	11.25	1.7236e-16	11.25	2.0635e-16	11.25	2.2115e-16

## Sheet: Sheet3
Arc length	pressure	Arc length	pressure	Arc length	pressure	Arc length	pressure	Arc length	pressure
m	Pa	m	Pa	m	Pa	m	Pa	m	Pa
	Plan 1-1		Plan 1-2		Plan 1-3		Plan 1-4		Plan 1-5
cln1x	Height	cln1x	Height	cln1x	Height	cln1x	Height	cln1x	Height
0	2305.3	0	2631.2	0	2918.9	0	3181.2	0	3331.9
0.029421	2305.9	0.029421	2631.8	0.029421	2919.5	0.029421	3181.9	0.029421	3332.7
0.038828	2306	0.038828	2631.9	0.038828	2919.5	0.038828	3181.9	0.038828	3332.8
0.045104	2306.1	0.045104	2632	0.045104	2919.5	0.045104	3182	0.045104	3332.9
0.36679	2309	0.36679	2634.1	0.36679	2919.9	0.36679	3182.7	0.36679	3335.1
0.54534	2315.9	0.54534	2641.2	0.54534	2926.2	0.54534	3189.8	0.54534	3344.4
0.59909	2318	0.59909	2643.3	0.59909	2928.1	0.59909	3191.9	0.59909	3347.2
0.62667	2319.2	0.62667	2644.4	0.62667	2929.2	0.62667	3193.2	0.62667	3348.8
0.69366	2321.5	0.69366	2646.7	0.69366	2931	0.69366	3195.1	0.69366	3351.3
0.74956	2325.3	0.74956	2650.9	0.74956	2935.2	0.74956	3199.7	0.74956	3356.7
0.77298	2327	0.77298	2652.6	0.77298	2937	0.77298	3201.7	0.77298	3359
0.85424	2332.3	0.85424	2658.3	0.85424	2942.7	0.85424	3207.9	0.85424	3366.2
0.86334	2332.8	0.86334	2658.9	0.86334	2943.3	0.86334	3208.5	0.86334	3366.9
1.0213	2342.6	1.0213	2669.4	1.0213	2953.5	1.0213	3219.6	1.0213	3379.9
1.0335	2343.6	1.0335	2670.4	1.0335	2954.5	1.0335	3220.7	1.0335	3381.2
1.1928	2355.9	1.1928	2683.9	1.1928	2968.6	1.1928	3235.9	1.1928	3398.3
1.1967	2356.2	1.1967	2684.2	1.1967	2968.9	1.1967	3236.2	1.1967	3398.7
1.1986	2356.3	1.1986	2684.4	1.1986	2969.1	1.1986	3236.4	1.1986	3398.9
1.2148	2357.7	1.2148	2685.9	1.2148	2970.6	1.2148	3238	1.2148	3400.6
1.3167	2366.4	1.3167	2695.4	1.3167	2980.5	1.3167	3248.5	1.3167	3411.7
1.3566	2370.7	1.3566	2700.2	1.3566	2985.6	1.3566	3254	1.3566	3417.8
1.4803	2384	1.4803	2715	1.4803	3001.4	1.4803	3271.2	1.4803	3436.5
1.5031	2386.4	1.5031	2717.8	1.5031	3004.3	1.5031	3274.3	1.5031	3440
1.5068	2386.8	1.5068	2718.2	1.5068	3004.7	1.5068	3274.8	1.5068	3440.5
1.511	2387.2	1.511	2718.6	1.511	3005.2	1.511	3275.3	1.511	3441.1
1.5567	2391.5	1.5567	2723.4	1.5567	3010.3	1.5567	3280.7	1.5567	3446.9
1.5698	2392.9	1.5698	2724.9	1.5698	3011.9	1.5698	3282.5	1.5698	3448.8
1.5839	2394.3	1.5839	2726.6	1.5839	3013.7	1.5839	3284.4	1.5839	3450.7
1.6275	2399.9	1.6275	2732.8	1.6275	3020.4	1.6275	3291.5	1.6275	3458.3
1.709	2410.2	1.709	2744.4	1.709	3032.9	1.709	3304.9	1.709	3472.4
1.7217	2411.7	1.7217	2746.2	1.7217	3034.8	1.7217	3306.9	1.7217	3474.5
1.9903	2444.8	1.9903	2783.3	1.9903	3074.5	1.9903	3349.1	1.9903	3518.6
2.0074	2447.2	2.0074	2786	2.0074	3077.5	2.0074	3352.1	2.0074	3521.7
2.0745	2457.5	2.0745	2797.6	2.0745	3089.8	2.0745	3364.7	2.0745	3534.4
2.0784	2458.2	2.0784	2798.3	2.0784	3090.5	2.0784	3365.4	2.0784	3535.1
2.1061	2462.9	2.1061	2803.5	2.1061	3095.9	2.1061	3370.7	2.1061	3540.2
2.1517	2469.4	2.1517	2810.9	2.1517	3103.8	2.1517	3379	2.1517	3548.8
2.2018	2476.5	2.2018	2818.9	2.2018	3112.4	2.2018	3388.1	2.2018	3558.1
2.2206	2479.3	2.2206	2822	2.2206	3115.7	2.2206	3391.4	2.2206	3561.5
2.3957	2507.5	2.3957	2853.6	2.3957	3148.8	2.3957	3424.5	2.3957	3594.2
2.406	2509.2	2.406	2855.5	2.406	3150.8	2.406	3426.5	2.406	3596.2
2.4659	2519.4	2.4659	2866.9	2.4659	3162.7	2.4659	3438.6	2.4659	3608.3
2.5255	2529.5	2.5255	2878.2	2.5255	3174.6	2.5255	3450.5	2.5255	3620.3
2.5543	2534	2.5543	2883.2	2.5543	3179.9	2.5543	3455.9	2.5543	3625.7
2.6255	2547	2.6255	2897.4	2.6255	3194.3	2.6255	3469.7	2.6255	3639.1
2.6533	2552.1	2.6533	2903	2.6533	3199.9	2.6533	3475	2.6533	3644.4
2.7583	2570.8	2.7583	2923.5	2.7583	3220.8	2.7583	3495.5	2.7583	3664.7
2.7679	2572.5	2.7679	2925.3	2.7679	3222.7	2.7679	3497.4	2.7679	3666.6
2.8485	2587.9	2.8485	2942	2.8485	3239.4	2.8485	3513.7	2.8485	3682.7
2.9164	2601.6	2.9164	2956.4	2.9164	3253.5	2.9164	3527.1	2.9164	3696.1
2.9575	2609.8	2.9575	2965.1	2.9575	3262	2.9575	3535.2	2.9575	3704.1
3.0941	2636.7	3.0941	2993.9	3.0941	3290.7	3.0941	3562.9	3.0941	3731.6
3.0949	2636.8	3.0949	2994	3.0949	3290.9	3.0949	3563.1	3.0949	3731.7
3.0952	2636.9	3.0952	2994.1	3.0952	3291	3.0952	3563.1	3.0952	3731.8
3.0971	2637.3	3.0971	2994.5	3.0971	3291.3	3.0971	3563.5	3.0971	3732.2
3.1051	2638.9	3.1051	2996.1	3.1051	3292.9	3.1051	3565	3.1051	3733.7
3.1066	2639.2	3.1066	2996.5	3.1066	3293.2	3.1066	3565.3	3.1066	3734
3.1214	2642.2	3.1214	2999.5	3.1214	3296.1	3.1214	3568.1	3.1214	3736.8
3.1513	2648.2	3.1513	3005.5	3.1513	3301.9	3.1513	3573.7	3.1513	3742.5
3.3424	2686	3.3424	3043.7	3.3424	3338.4	3.3424	3608.7	3.3424	3777.8
3.3951	2696.5	3.3951	3054.1	3.3951	3348.3	3.3951	3618.3	3.3951	3787.7
3.4526	2707.9	3.4526	3065.6	3.4526	3359.5	3.4526	3629.1	3.4526	3798.5
3.5622	2730.7	3.5622	3087.6	3.5622	3380.5	3.5622	3649.8	3.5622	3819.9
3.5716	2732.6	3.5716	3089.5	3.5716	3382.3	3.5716	3651.5	3.5716	3821.8
3.588	2735.8	3.588	3092.7	3.588	3385.3	3.588	3654.5	3.588	3824.8
3.5933	2736.8	3.5933	3093.7	3.5933	3386.3	3.5933	3655.4	3.5933	3825.7
3.6586	2749.2	3.6586	3105.8	3.6586	3398	3.6586	3666.8	3.6586	3837.4
3.7145	2760.1	3.7145	3116.4	3.7145	3408.1	3.7145	3676.8	3.7145	3847.7
3.7226	2761.6	3.7226	3117.9	3.7226	3409.5	3.7226	3678.2	3.7226	3849.1
3.7369	2764.2	3.7369	3120.5	3.7369	3412	3.7369	3680.7	3.7369	3851.6
3.7684	2770.1	3.7684	3126.2	3.7684	3417.5	3.7684	3686.1	3.7684	3857.2
3.7875	2773.7	3.7875	3129.6	3.7875	3420.8	3.7875	3689.4	3.7875	3860.6
3.8279	2781.2	3.8279	3136.7	3.8279	3427.7	3.8279	3696.2	3.8279	3867.8
3.8685	2788.8	3.8685	3144	3.8685	3434.8	3.8685	3703.5	3.8685	3875.4
3.9799	2808.6	3.9799	3163	3.9799	3453.3	3.9799	3722	3.9799	3894.7
4.0312	2817.8	4.0312	3171.8	4.0312	3461.8	4.0312	3730.5	4.0312	3903.6
4.036	2818.6	4.036	3172.6	4.036	3462.6	4.036	3731.3	4.036	3904.5
4.043	2819.8	4.043	3173.8	4.043	3463.8	4.043	3732.5	4.043	3905.7
4.0483	2820.7	4.0483	3174.7	4.0483	3464.7	4.0483	3733.5	4.0483	3906.7
4.0529	2821.5	4.0529	3175.4	4.0529	3465.4	4.0529	3734.2	4.0529	3907.5
4.0686	2824	4.0686	3177.9	4.0686	3467.8	4.0686	3736.7	4.0686	3910.1
4.0905	2827.6	4.0905	3181.2	4.0905	3471.1	4.0905	3740	4.0905	3913.6
4.1199	2832.3	4.1199	3185.8	4.1199	3475.6	4.1199	3744.6	4.1199	3918.4
4.1566	2838.1	4.1566	3191.4	4.1566	3481.1	4.1566	3750.2	4.1566	3924.3
4.2262	2849.2	4.2262	3202	4.2262	3491.6	4.2262	3760.9	4.2262	3935.6
4.2338	2850.4	4.2338	3203.1	4.2338	3492.7	4.2338	3762	4.2338	3936.7
4.316	2862.8	4.316	3215.2	4.316	3504.6	4.316	3774	4.316	3949.3
4.3232	2863.9	4.3232	3216.2	4.3232	3505.6	4.3232	3775	4.3232	3950.3
4.3427	2866.7	4.3427	3218.9	4.3427	3508.3	4.3427	3777.9	4.3427	3953.4
4.3603	2869.2	4.3603	3221.4	4.3603	3510.8	4.3603	3780.5	4.3603	3956.1
4.3675	2870.2	4.3675	3222.4	4.3675	3511.8	4.3675	3781.5	4.3675	3957.2
4.3755	2871.4	4.3755	3223.5	4.3755	3512.9	4.3755	3782.6	4.3755	3958.3
4.3819	2872.3	4.3819	3224.4	4.3819	3513.8	4.3819	3783.5	4.3819	3959.3
4.383	2872.4	4.383	3224.5	4.383	3513.9	4.383	3783.7	4.383	3959.4
4.4176	2877.1	4.4176	3229	4.4176	3518.4	4.4176	3788.2	4.4176	3964.3
4.5105	2889.2	4.5105	3240.8	4.5105	3530.3	4.5105	3800.5	4.5105	3977.2
4.5429	2893.3	4.5429	3244.9	4.5429	3534.3	4.5429	3804.6	4.5429	3981.6
4.5769	2897.7	4.5769	3249.2	4.5769	3538.6	4.5769	3809	4.5769	3986.1
4.6183	2902.6	4.6183	3254	4.6183	3543.5	4.6183	3814.1	4.6183	3991.5
4.6609	2907.6	4.6609	3258.8	4.6609	3548.3	4.6609	3818.9	4.6609	3996.5
4.6648	2908	4.6648	3259.3	4.6648	3548.7	4.6648	3819.3	4.6648	3997
4.6724	2908.9	4.6724	3260.1	4.6724	3549.5	4.6724	3820.2	4.6724	3997.9
4.6761	2909.3	4.6761	3260.5	4.6761	3549.9	4.6761	3820.6	4.6761	3998.3
4.7555	2917.6	4.7555	3268.7	4.7555	3558.2	4.7555	3829.1	4.7555	4007.2
4.7564	2917.7	4.7564	3268.8	4.7564	3558.3	4.7564	3829.2	4.7564	4007.3
4.7598	2918	4.7598	3269.1	4.7598	3558.6	4.7598	3829.6	4.7598	4007.7
4.7981	2921.8	4.7981	3272.9	4.7981	3562.4	4.7981	3833.5	4.7981	4011.8
4.8018	2922.2	4.8018	3273.2	4.8018	3562.8	4.8018	3833.8	4.8018	4012.2
4.8056	2922.6	4.8056	3273.6	4.8056	3563.1	4.8056	3834.2	4.8056	4012.6
4.8276	2924.6	4.8276	3275.6	4.8276	3565.2	4.8276	3836.3	4.8276	4014.8
4.8664	2928.1	4.8664	3279.1	4.8664	3568.6	4.8664	3839.9	4.8664	4018.5
4.9075	2931.7	4.9075	3282.6	4.9075	3572.1	4.9075	3843.4	4.9075	4022.2
4.9137	2932.2	4.9137	3283.1	4.9137	3572.6	4.9137	3843.9	4.9137	4022.7
4.9322	2933.7	4.9322	3284.6	4.9322	3574.2	4.9322	3845.5	4.9322	4024.3
4.9518	2935.3	4.9518	3286.2	4.9518	3575.8	4.9518	3847.1	4.9518	4026.1
4.9657	2936.5	4.9657	3287.3	4.9657	3576.9	4.9657	3848.3	4.9657	4027.3
5.0077	2939.6	5.0077	3290.3	5.0077	3579.9	5.0077	3851.3	5.0077	4030.4
5.0162	2940.2	5.0162	3290.9	5.0162	3580.5	5.0162	3851.9	5.0162	4031
5.019	2940.4	5.019	3291.1	5.019	3580.7	5.019	3852.1	5.019	4031.2
5.0245	2940.8	5.0245	3291.5	5.0245	3581.1	5.0245	3852.5	5.0245	4031.6
5.0574	2943.1	5.0574	3293.8	5.0574	3583.4	5.0574	3854.9	5.0574	4034.1
5.0683	2943.8	5.0683	3294.5	5.0683	3584.1	5.0683	3855.6	5.0683	4034.8
5.0797	2944.5	5.0797	3295.2	5.0797	3584.8	5.0797	3856.3	5.0797	4035.5
5.0949	2945.5	5.0949	3296.1	5.0949	3585.7	5.0949	3857.2	5.0949	4036.5
5.1387	2948	5.1387	3298.7	5.1387	3588.3	5.1387	3859.9	5.1387	4039.2
5.1486	2948.6	5.1486	3299.2	5.1486	3588.8	5.1486	3860.4	5.1486	4039.8
5.1675	2949.7	5.1675	3300.3	5.1675	3589.9	5.1675	3861.5	5.1675	4040.9
5.1884	2950.8	5.1884	3301.4	5.1884	3591	5.1884	3862.6	5.1884	4042
5.1925	2951	5.1925	3301.6	5.1925	3591.2	5.1925	3862.8	5.1925	4042.2
5.2114	2951.9	5.2114	3302.4	5.2114	3592	5.2114	3863.6	5.2114	4043.1
5.2309	2952.8	5.2309	3303.3	5.2309	3592.8	5.2309	3864.4	5.2309	4043.9
5.2353	2952.9	5.2353	3303.5	5.2353	3593	5.2353	3864.6	5.2353	4044.1
5.267	2954.3	5.267	3304.8	5.267	3594.3	5.267	3865.9	5.267	4045.4
5.287	2955.2	5.287	3305.6	5.287	3595.1	5.287	3866.7	5.287	4046.2
5.293	2955.4	5.293	3305.9	5.293	3595.4	5.293	3867	5.293	4046.5
5.3004	2955.7	5.3004	3306.1	5.3004	3595.6	5.3004	3867.2	5.3004	4046.7
5.3426	2957.2	5.3426	3307.6	5.3426	3597	5.3426	3868.6	5.3426	4048.1
5.3439	2957.2	5.3439	3307.6	5.3439	3597.1	5.3439	3868.7	5.3439	4048.2
5.359	2957.6	5.359	3308	5.359	3597.5	5.359	3869.1	5.359	4048.6
5.3716	2958	5.3716	3308.4	5.3716	3597.9	5.3716	3869.5	5.3716	4049
5.4024	2958.8	5.4024	3309.2	5.4024	3598.6	5.4024	3870.2	5.4024	4049.8
5.4123	2959	5.4123	3309.4	5.4123	3598.9	5.4123	3870.5	5.4123	4050
5.4155	2959.1	5.4155	3309.5	5.4155	3599	5.4155	3870.5	5.4155	4050.1
5.424	2959.3	5.424	3309.7	5.424	3599.1	5.424	3870.7	5.424	4050.3
5.444	2959.7	5.444	3310.1	5.444	3599.5	5.444	3871.1	5.444	4050.6
5.4486	2959.8	5.4486	3310.2	5.4486	3599.6	5.4486	3871.2	5.4486	4050.7
5.4684	2960.2	5.4684	3310.5	5.4684	3600	5.4684	3871.5	5.4684	4051.1
5.4817	2960.4	5.4817	3310.7	5.4817	3600.2	5.4817	3871.7	5.4817	4051.3
5.5105	2960.9	5.5105	3311.2	5.5105	3600.6	5.5105	3872.2	5.5105	4051.7
5.5145	2960.9	5.5145	3311.2	5.5145	3600.7	5.5145	3872.2	5.5145	4051.8
5.5183	2961	5.5183	3311.3	5.5183	3600.7	5.5183	3872.3	5.5183	4051.8
5.5593	2961.4	5.5593	3311.6	5.5593	3601	5.5593	3872.6	5.5593	4052.1
5.5618	2961.4	5.5618	3311.7	5.5618	3601.1	5.5618	3872.6	5.5618	4052.1
5.5893	2961.5	5.5893	3311.8	5.5893	3601.2	5.5893	3872.7	5.5893	4052.3
5.6336	2961.6	5.6336	3311.8	5.6336	3601.2	5.6336	3872.8	5.6336	4052.3
5.6454	2961.6	5.6454	3311.9	5.6454	3601.2	5.6454	3872.8	5.6454	4052.3
5.6471	2961.6	5.6471	3311.9	5.6471	3601.2	5.6471	3872.8	5.6471	4052.3
5.6538	2961.6	5.6538	3311.9	5.6538	3601.2	5.6538	3872.8	5.6538	4052.3
5.6665	2961.5	5.6665	3311.8	5.6665	3601.2	5.6665	3872.7	5.6665	4052.2
5.6818	2961.4	5.6818	3311.7	5.6818	3601.1	5.6818	3872.6	5.6818	4052.1
5.7187	2961.2	5.7187	3311.4	5.7187	3600.8	5.7187	3872.4	5.7187	4051.9
5.7291	2961	5.7291	3311.3	5.7291	3600.7	5.7291	3872.2	5.7291	4051.8
5.7372	2960.9	5.7372	3311.2	5.7372	3600.6	5.7372	3872.1	5.7372	4051.7
5.7389	2960.9	5.7389	3311.2	5.7389	3600.6	5.7389	3872.1	5.7389	4051.6
5.8045	2959.9	5.8045	3310.2	5.8045	3599.6	5.8045	3871.2	5.8045	4050.7
5.81	2959.8	5.81	3310.1	5.81	3599.5	5.81	3871	5.81	4050.6
5.8108	2959.7	5.8108	3310	5.8108	3599.5	5.8108	3871	5.8108	4050.6
5.8121	2959.7	5.8121	3310	5.8121	3599.4	5.8121	3871	5.8121	4050.5
5.8173	2959.6	5.8173	3309.9	5.8173	3599.3	5.8173	3870.9	5.8173	4050.4
5.8333	2959.2	5.8333	3309.5	5.8333	3599	5.8333	3870.5	5.8333	4050.1
5.8679	2958.3	5.8679	3308.7	5.8679	3598.2	5.8679	3869.7	5.8679	4049.3
5.8855	2957.8	5.8855	3308.2	5.8855	3597.7	5.8855	3869.3	5.8855	4048.8
5.9258	2956.5	5.9258	3306.9	5.9258	3596.4	5.9258	3868	5.9258	4047.5
5.9262	2956.5	5.9262	3306.9	5.9262	3596.4	5.9262	3868	5.9262	4047.5
5.9292	2956.4	5.9292	3306.8	5.9292	3596.3	5.9292	3867.9	5.9292	4047.4
5.9779	2954.6	5.9779	3305	5.9779	3594.5	5.9779	3866.1	5.9779	4045.6
5.9915	2954	5.9915	3304.5	5.9915	3594	5.9915	3865.6	5.9915	4045.1
6.0046	2953.5	6.0046	3303.9	6.0046	3593.5	6.0046	3865.1	6.0046	4044.5
6.009	2953.3	6.009	3303.8	6.009	3593.3	6.009	3864.9	6.009	4044.4
6.0311	2952.3	6.0311	3302.7	6.0311	3592.2	6.0311	3863.8	6.0311	4043.3
6.0502	2951.3	6.0502	3301.8	6.0502	3591.4	6.0502	3862.9	6.0502	4042.4
6.0733	2950.2	6.0733	3300.7	6.0733	3590.3	6.0733	3861.8	6.0733	4041.3
6.0811	2949.8	6.0811	3300.4	6.0811	3589.9	6.0811	3861.5	6.0811	4040.9
6.0894	2949.4	6.0894	3299.9	6.0894	3589.5	6.0894	3861	6.0894	4040.4
6.0958	2949	6.0958	3299.6	6.0958	3589.1	6.0958	3860.7	6.0958	4040.1
6.1129	2948	6.1129	3298.6	6.1129	3588.1	6.1129	3859.7	6.1129	4039
6.1444	2946.1	6.1444	3296.7	6.1444	3586.3	6.1444	3857.8	6.1444	4037.1
6.1529	2945.6	6.1529	3296.2	6.1529	3585.7	6.1529	3857.3	6.1529	4036.6
6.1826	2943.7	6.1826	3294.4	6.1826	3583.9	6.1826	3855.4	6.1826	4034.7
6.199	2942.6	6.199	3293.4	6.199	3583	6.199	3854.5	6.199	4033.8
6.2088	2941.9	6.2088	3292.7	6.2088	3582.3	6.2088	3853.8	6.2088	4033.1
6.2166	2941.4	6.2166	3292.1	6.2166	3581.7	6.2166	3853.3	6.2166	4032.5
6.2603	2938.3	6.2603	3289	6.2603	3578.6	6.2603	3850.1	6.2603	4029.2
6.2738	2937.3	6.2738	3288	6.2738	3577.6	6.2738	3849.1	6.2738	4028.1
6.2771	2937	6.2771	3287.8	6.2771	3577.4	6.2771	3848.8	6.2771	4027.9
6.2995	2935.2	6.2995	3286	6.2995	3575.6	6.2995	3847	6.2995	4025.9
6.3546	2930.6	6.3546	3281.5	6.3546	3571	6.3546	3842.3	6.3546	4021.1
6.3735	2929	6.3735	3279.9	6.3735	3569.4	6.3735	3840.7	6.3735	4019.4
6.4121	2925.4	6.4121	3276.4	6.4121	3566	6.4121	3837.2	6.4121	4015.8
6.4755	2919.4	6.4755	3270.4	6.4755	3560	6.4755	3831	6.4755	4009.3
6.5085	2916.2	6.5085	3267.2	6.5085	3556.7	6.5085	3827.5	6.5085	4005.7
6.5119	2915.8	6.5119	3266.9	6.5119	3556.3	6.5119	3827.2	6.5119	4005.3
6.5261	2914.3	6.5261	3265.4	6.5261	3554.9	6.5261	3825.7	6.5261	4003.7
6.5336	2913.5	6.5336	3264.6	6.5336	3554.1	6.5336	3824.9	6.5336	4002.9
6.5367	2913.2	6.5367	3264.3	6.5367	3553.7	6.5367	3824.6	6.5367	4002.6
6.6483	2900.8	6.6483	3252.1	6.6483	3541.5	6.6483	3811.9	6.6483	3989.3
6.6575	2899.7	6.6575	3251	6.6575	3540.4	6.6575	3810.8	6.6575	3988.1
6.6681	2898.4	6.6681	3249.8	6.6681	3539.1	6.6681	3809.5	6.6681	3986.8
6.6738	2897.7	6.6738	3249.1	6.6738	3538.5	6.6738	3808.8	6.6738	3986.1
6.6979	2894.6	6.6979	3246.1	6.6979	3535.5	6.6979	3805.8	6.6979	3982.9
6.7347	2889.9	6.7347	3241.5	6.7347	3530.9	6.7347	3801.2	6.7347	3978
6.7851	2883.4	6.7851	3235.2	6.7851	3524.6	6.7851	3794.7	6.7851	3971.3
6.849	2874.7	6.849	3226.7	6.849	3516.1	6.849	3786	6.849	3962
6.8572	2873.6	6.8572	3225.6	6.8572	3515	6.8572	3784.8	6.8572	3960.8
6.8919	2868.6	6.8919	3220.7	6.8919	3510.1	6.8919	3779.8	6.8919	3955.5
6.9153	2865.2	6.9153	3217.4	6.9153	3506.9	6.9153	3776.4	6.9153	3951.9
6.9618	2858.4	6.9618	3210.9	6.9618	3500.4	6.9618	3769.9	6.9618	3945.1
6.979	2855.8	6.979	3208.4	6.979	3497.9	6.979	3767.3	6.979	3942.4
7.0184	2849.8	7.0184	3202.5	7.0184	3492.1	7.0184	3761.4	7.0184	3936.3
7.0829	2839.9	7.0829	3193.1	7.0829	3482.8	7.0829	3751.9	7.0829	3926.3
7.1077	2836	7.1077	3189.3	7.1077	3479	7.1077	3748.1	7.1077	3922.3
7.1186	2834.2	7.1186	3187.5	7.1186	3477.3	7.1186	3746.4	7.1186	3920.4
7.1376	2831	7.1376	3184.5	7.1376	3474.3	7.1376	3743.3	7.1376	3917.2
7.172	2825.3	7.172	3178.9	7.172	3468.8	7.172	3737.7	7.172	3911.3
7.2168	2817.6	7.2168	3171.5	7.2168	3461.6	7.2168	3730.4	7.2168	3903.8
7.2771	2807.1	7.2771	3161.5	7.2771	3451.9	7.2771	3720.7	7.2771	3893.7
7.3098	2801.3	7.3098	3155.9	7.3098	3446.4	7.3098	3715.1	7.3098	3887.8
7.4334	2779.4	7.4334	3135	7.4334	3425.9	7.4334	3694.4	7.4334	3866.1
7.4415	2778	7.4415	3133.6	7.4415	3424.6	7.4415	3693.1	7.4415	3864.6
7.4468	2777	7.4468	3132.6	7.4468	3423.7	7.4468	3692.2	7.4468	3863.7
7.4594	2774.6	7.4594	3130.3	7.4594	3421.4	7.4594	3690	7.4594	3861.5
7.4764	2771.5	7.4764	3127.3	7.4764	3418.6	7.4764	3687.2	7.4764	3858.6
7.4801	2770.8	7.4801	3126.6	7.4801	3417.9	7.4801	3686.5	7.4801	3857.9
7.4813	2770.6	7.4813	3126.4	7.4813	3417.7	7.4813	3686.3	7.4813	3857.7
7.611	2745	7.611	3101.7	7.611	3393.9	7.611	3662.7	7.611	3833.3
7.6521	2736.9	7.6521	3093.7	7.6521	3386.3	7.6521	3655.3	7.6521	3825.7
7.7391	2720	7.7391	3077	7.7391	3370.2	7.7391	3639.6	7.7391	3809.7
7.7905	2709.7	7.7905	3067.1	7.7905	3360.9	7.7905	3630.5	7.7905	3800.3
7.8232	2703.2	7.8232	3060.9	7.8232	3355	7.8232	3624.7	7.8232	3794.3
7.8504	2697.9	7.8504	3055.3	7.8504	3349.5	7.8504	3619.4	7.8504	3789
7.8597	2696.1	7.8597	3053.5	7.8597	3347.7	7.8597	3617.7	7.8597	3787.3
7.9008	2688.6	7.9008	3045.6	7.9008	3340	7.9008	3610.3	7.9008	3780
7.9849	2671	7.9849	3028.3	7.9849	3323.6	7.9849	3594.5	7.9849	3763.8
7.9951	2668.9	7.9951	3026.2	7.9951	3321.6	7.9951	3592.6	7.9951	3761.8
8.0417	2659.2	8.0417	3016.5	8.0417	3312.4	8.0417	3583.6	8.0417	3752.7
8.0916	2649.5	8.0916	3006.5	8.0916	3302.5	8.0916	3574.1	8.0916	3743.2
8.0933	2649.2	8.0933	3006.1	8.0933	3302.2	8.0933	3573.8	8.0933	3742.8
8.0969	2648.5	8.0969	3005.4	8.0969	3301.5	8.0969	3573.1	8.0969	3742.2
8.1118	2645.5	8.1118	3002.3	8.1118	3298.5	8.1118	3570.2	8.1118	3739.3
8.2521	2617.3	8.2521	2973.1	8.2521	3270.3	8.2521	3543.4	8.2521	3712.5
8.3679	2595.1	8.3679	2949.7	8.3679	3247.3	8.3679	3521.4	8.3679	3690.7
8.3796	2592.8	8.3796	2947.2	8.3796	3244.9	8.3796	3519.1	8.3796	3688.4
8.4273	2583.7	8.4273	2937.3	8.4273	3234.8	8.4273	3509.3	8.4273	3678.6
8.4863	2572.5	8.4863	2925	8.4863	3222.3	8.4863	3497	8.4863	3666.5
8.5838	2554.1	8.5838	2905	8.5838	3202.1	8.5838	3477.5	8.5838	3647.2
8.6948	2534.3	8.6948	2883.2	8.6948	3179.5	8.6948	3455	8.6948	3624.9
8.7418	2526	8.7418	2874	8.7418	3169.9	8.7418	3445.5	8.7418	3615.4
8.7437	2525.7	8.7437	2873.6	8.7437	3169.5	8.7437	3445.1	8.7437	3615
8.7586	2523	8.7586	2870.6	8.7586	3166.4	8.7586	3442.1	8.7586	3612.1
8.8897	2502.3	8.8897	2847.5	8.8897	3142	8.8897	3417.3	8.8897	3587.2
8.9456	2493.5	8.9456	2837.6	8.9456	3131.6	8.9456	3406.7	8.9456	3576.6
8.9895	2485.7	8.9895	2828.9	8.9895	3122.6	8.9895	3397.9	8.9895	3567.8
9.0474	2477.4	9.0474	2819.6	9.0474	3112.7	9.0474	3387.7	9.0474	3557.5
9.0545	2476.4	9.0545	2818.4	9.0545	3111.4	9.0545	3386.4	9.0545	3556.3
9.1593	2460.9	9.1593	2801.1	9.1593	3093	9.1593	3367.5	9.1593	3537.3
9.2202	2450.8	9.2202	2789.7	9.2202	3081	9.2202	3355.5	9.2202	3525.3
9.2922	2440.5	9.2922	2778.2	9.2922	3068.8	9.2922	3342.9	9.2922	3512.7
9.3043	2438.9	9.3043	2776.4	9.3043	3066.9	9.3043	3340.9	9.3043	3510.6
9.3713	2430.3	9.3713	2766.6	9.3713	3056.3	9.3713	3329.7	9.3713	3498.8
9.5016	2413.3	9.5016	2747.5	9.5016	3035.7	9.5016	3307.7	9.5016	3475.7
9.6282	2399.4	9.6282	2731.9	9.6282	3019	9.6282	3289.9	9.6282	3456.9
9.6817	2393.6	9.6817	2725.4	9.6817	3012	9.6817	3282.4	9.6817	3449
9.7386	2386.6	9.7386	2717.5	9.7386	3003.6	9.7386	3273.3	9.7386	3439.2
9.7896	2380.5	9.7896	2710.8	9.7896	2996.3	9.7896	3265.5	9.7896	3430.9
9.7932	2380	9.7932	2710.2	9.7932	2995.8	9.7932	3264.9	9.7932	3430.3
9.7958	2379.7	9.7958	2709.9	9.7958	2995.4	9.7958	3264.5	9.7958	3429.8
9.8899	2370.9	9.8899	2700.2	9.8899	2985.1	9.8899	3253.4	9.8899	3418
9.9007	2369.9	9.9007	2699	9.9007	2983.9	9.9007	3252.1	9.9007	3416.6
9.9458	2365.8	9.9458	2694.5	9.9458	2979	9.9458	3246.8	9.9458	3410.7
10.057	2355.5	10.057	2683	10.057	2966.8	10.057	3233.4	10.057	3396
10.108	2352.6	10.108	2679.8	10.108	2963.7	10.108	3230.1	10.108	3392.2
10.148	2349.8	10.148	2676.8	10.148	2960.6	10.148	3226.9	10.148	3388.6
10.175	2348	10.175	2674.9	10.175	2958.7	10.175	3224.8	10.175	3386.3
10.405	2330.6	10.405	2655.8	10.405	2939.1	10.405	3203.7	10.405	3362.8
10.492	2325.2	10.492	2650.1	10.492	2933.5	10.492	3197.5	10.492	3355.5
10.604	2319.1	10.604	2643.6	10.604	2927.1	10.604	3190.6	10.604	3347.2
10.662	2317.1	10.662	2641.6	10.662	2925.4	10.662	3188.6	10.662	3344.6
10.809	2312	10.809	2636.5	10.809	2920.9	10.809	3183.6	10.809	3337.9
10.833	2311.2	10.833	2635.7	10.833	2920.1	10.833	3182.8	10.833	3336.8
10.846	2310.8	10.846	2635.2	10.846	2919.7	10.846	3182.3	10.846	3336.2
10.938	2307.7	10.938	2632.2	10.938	2917	10.938	3178.9	10.938	3331.9
11.197	2306.2	11.197	2631.3	11.197	2917.3	11.197	3179	11.197	3331
11.227	2305.9	11.227	2631	11.227	2917.1	11.227	3178.8	11.227	3330.7
11.231	2305.8	11.231	2631	11.231	2917.1	11.231	3178.8	11.231	3330.6
11.25	2305.5	11.25	2630.6	11.25	2916.8	11.25	3178.4	11.25	3330.2
