# Supplementary material for: Numerical study and orthogonal analysis of optimal performance parameters for vertical cooling of sintered ore
Source: Sci Rep. 2024 Feb 28;14:4904. doi: 10.1038/s41598-024-52583-6 (PMC10901770; doi:10.1038/s41598-024-52583-6)
Supplement: Supplementary file 1 — Supplementary Information. [file 41598_2024_52583_MOESM1_ESM.zip › DATA/Inlet air temperature radial.xlsx]

## Sheet: Sheet1
Arc length	temperature	Arc length	temperature	Arc length	temperature	Arc length	temperature	Arc length	temperature
m	K	m	K	m	K	m	K	m	K
	Plan 1-1		Plan 1-2		Plan 1-3		Plan 1-4		Plan 1-5
cln1x	Height	cln1x	Height	cln1x	Height	cln1x	Height	cln1x	Height
0	445.79	0	477.07	0	503.35	0	534.34	0	561.45
0.027633	449.3	0.027633	480.91	0.029421	508.11	0.027633	539	0.027633	566.44
0.043919	451.56	0.043919	483.38	0.038828	509.97	0.043919	541.95	0.043919	569.53
0.083662	457.72	0.083662	489.96	0.045104	511.27	0.083662	549.47	0.083662	577.32
0.33277	496.39	0.33277	531.17	0.36679	577.84	0.33277	596.59	0.33277	626.09
0.38063	527.06	0.38063	559.73	0.54534	691.04	0.38063	620.9	0.38063	648.49
0.46523	581.27	0.46523	610.21	0.59909	725.11	0.46523	663.86	0.46523	688.07
0.6962	741.89	0.6962	761.01	0.62667	742.8	0.6962	793.2	0.6962	807.03
0.75722	784.9	0.75722	801.48	0.69366	782.26	0.75722	827.98	0.75722	839.03
0.78316	799.06	0.78316	814.54	0.74956	806.33	0.78316	839.01	0.78316	849.19
0.78449	799.76	0.78449	815.19	0.77298	817.65	0.78449	839.55	0.78449	849.68
0.78643	800.41	0.78643	815.78	0.85424	849.42	0.78643	840.07	0.78643	850.16
0.78657	800.46	0.78657	815.83	0.86334	853.11	0.78657	840.1	0.78657	850.2
1.1138	933.77	1.1138	938.19	1.0213	917.22	1.1138	944.44	1.1138	947.22
1.1948	947.1	1.1948	950.84	1.0335	919.73	1.1948	956.13	1.1948	958.5
1.1962	947.33	1.1962	951.06	1.1928	952.63	1.1962	956.33	1.1962	958.7
1.4073	977.06	1.4073	979.57	1.1967	953.31	1.4073	983.2	1.4073	984.85
1.4897	980.39	1.4897	983.13	1.1986	953.67	1.4897	987.22	1.4897	989.02
1.5864	984.27	1.5864	987.17	1.2148	956.52	1.5864	991.66	1.5864	993.57
1.668	987.54	1.668	990.59	1.3167	973.81	1.668	995.4	1.668	997.41
1.6681	987.54	1.6681	990.58	1.3566	976.87	1.6681	995.41	1.6681	997.41
1.6693	987.5	1.6693	990.56	1.4803	986.33	1.6693	995.39	1.6693	997.41
1.8363	982.32	1.8363	986.55	1.5031	988.14	1.8363	993.46	1.8363	996.25
1.8883	980.68	1.8883	985.27	1.5068	988.43	1.8883	992.82	1.8883	995.84
1.9045	980.43	1.9045	985.1	1.511	988.77	1.9045	992.79	1.9045	995.87
1.9175	979.86	1.9175	984.61	1.5567	992.54	1.9175	992.44	1.9175	995.57
1.9891	977.12	1.9891	982.22	1.5698	992.92	1.9891	990.69	1.9891	994.08
2.0536	969.05	2.0536	975.09	1.5839	993.13	2.0536	985.23	2.0536	989.3
2.1764	953.68	2.1764	961.52	1.6275	992.64	2.1764	974.83	2.1764	980.2
2.266	935.31	2.266	944.78	1.709	991.72	2.266	961.09	2.266	967.77
2.2939	929.6	2.2939	939.56	1.7217	991.53	2.2939	956.81	2.2939	963.89
2.3317	921.72	2.3317	932.39	1.9903	988.05	2.3317	950.93	2.3317	958.57
2.3667	916.28	2.3667	927.46	2.0074	986.55	2.3667	946.93	2.3667	954.97
2.4075	909.78	2.4075	921.58	2.0745	979.28	2.4075	942.18	2.4075	950.7
2.4223	907.43	2.4223	919.45	2.0784	978.38	2.4223	940.46	2.4223	949.16
2.4316	905.82	2.4316	917.99	2.1061	971.82	2.4316	939.26	2.4316	948.07
2.452	902.29	2.452	914.78	2.1517	969.83	2.452	936.64	2.452	945.69
2.5547	873.76	2.5547	888.42	2.2018	967.64	2.5547	914.46	2.5547	925.41
2.6351	850.55	2.6351	866.96	2.2206	965.88	2.6351	896.27	2.6351	908.69
2.6829	832.85	2.6829	849.91	2.3957	933.99	2.6829	880.77	2.6829	894.02
2.7535	809.72	2.7535	828.41	2.406	931.88	2.7535	862.4	2.7535	877.07
2.7671	805.29	2.7671	824.29	2.4659	920.07	2.7671	858.88	2.7671	873.83
2.7907	797.12	2.7907	816.61	2.5255	908.34	2.7907	852.18	2.7907	867.6
2.8115	789.11	2.8115	808.9	2.5543	903.61	2.8115	845.19	2.8115	861
2.9432	738.44	2.9432	760.14	2.6255	880.21	2.9432	800.94	2.9432	819.16
3.0215	712.6	3.0215	735.82	2.6533	871.08	3.0215	779.7	3.0215	799.37
3.0421	704.4	3.0421	727.66	2.7583	842.8	3.0421	771.8	3.0421	791.69
3.0989	684.13	3.0989	707.86	2.7679	840.7	3.0989	753.26	3.0989	773.89
3.1301	673.14	3.1301	697.05	2.8485	816.62	3.1301	743	3.1301	763.99
3.1456	667.67	3.1456	691.44	2.9164	791.41	3.1456	737.25	3.1456	758.24
3.2254	639.35	3.2254	662.4	2.9575	776.15	3.2254	707.47	3.2254	728.49
3.3075	611.28	3.3075	634.34	3.0941	729.94	3.3075	679.97	3.3075	701.55
3.3488	598.12	3.3488	620.93	3.0949	729.67	3.3488	666.34	3.3488	687.96
3.352	597.35	3.352	620.12	3.0952	729.57	3.352	665.46	3.352	687.06
3.4331	577.58	3.4331	599.4	3.0971	728.89	3.4331	643.07	3.4331	664.06
3.5087	557.79	3.5087	579.1	3.1051	726.11	3.5087	622.13	3.5087	643.01
3.5898	535.14	3.5898	556.08	3.1066	725.61	3.5898	598.76	3.5898	619.71
3.6607	517.9	3.6607	538.24	3.1214	720.85	3.6607	579.86	3.6607	600.39
3.6749	514.9	3.6749	535.1	3.1513	711.19	3.6749	576.45	3.6749	596.86
3.7172	504.62	3.7172	524.43	3.3424	650.67	3.7172	565.07	3.7172	585.2
3.7502	497.07	3.7502	516.55	3.3951	634.94	3.7502	556.54	3.7502	576.41
3.7589	494.72	3.7589	514.15	3.4526	616.12	3.7589	554.07	3.7589	573.93
3.7789	490.84	3.7789	510.08	3.5622	585.13	3.7789	549.64	3.7789	569.33
3.7888	488.91	3.7888	508.06	3.5716	582.31	3.7888	547.43	3.7888	567.05
3.9551	459.14	3.9551	476.78	3.588	577.92	3.9551	513.17	3.9551	531.44
3.9744	455.68	3.9744	473.15	3.5933	576.51	3.9744	509.19	3.9744	527.3
3.9823	454.34	3.9823	471.73	3.6586	559.07	3.9823	507.63	3.9823	525.68
3.9861	453.74	3.9861	471.1	3.7145	545.36	3.9861	506.94	3.9861	524.95
3.9901	453.26	3.9901	470.6	3.7226	543.12	3.9901	506.37	3.9901	524.35
3.9947	452.66	3.9947	469.96	3.7369	539.16	3.9947	505.66	3.9947	523.61
3.9995	452.02	3.9995	469.29	3.7684	531.97	3.9995	504.93	3.9995	522.85
4.1372	433.79	4.1372	450.11	3.7875	527.61	4.1372	483.77	4.1372	500.74
4.1971	425.87	4.1971	441.77	3.8279	519.41	4.1971	474.58	4.1971	491.13
4.2012	425.39	4.2012	441.27	3.8685	511.76	4.2012	474.02	4.2012	490.55
4.3014	414.81	4.3014	430.09	3.9799	491.55	4.3014	461.59	4.3014	477.5
4.3589	408	4.3589	422.91	4.0312	482.23	4.3589	453.66	4.3589	469.21
4.3649	407.3	4.3649	422.17	4.036	481.59	4.3649	452.84	4.3649	468.35
4.3746	406.49	4.3746	421.31	4.043	480.62	4.3746	451.87	4.3746	467.32
4.4682	398.52	4.4682	412.85	4.0483	479.98	4.4682	442.4	4.4682	457.34
4.4903	396.58	4.4903	410.8	4.0529	479.33	4.4903	440.1	4.4903	454.93
4.4935	396.29	4.4935	410.49	4.0686	477.08	4.4935	439.76	4.4935	454.57
4.4988	395.85	4.4988	410.03	4.0905	473.82	4.4988	439.25	4.4988	454.03
4.4989	395.84	4.4989	410.02	4.1199	469.78	4.4989	439.23	4.4989	454.01
4.5183	394.28	4.5183	408.36	4.1566	464.74	4.5183	437.37	4.5183	452.05
4.5185	394.27	4.5185	408.35	4.2262	455.22	4.5185	437.36	4.5185	452.03
4.5302	393.61	4.5302	407.64	4.2338	454.11	4.5302	436.55	4.5302	451.17
4.6007	388.84	4.6007	402.58	4.316	443.03	4.6007	430.86	4.6007	445.17
4.6075	388.24	4.6075	401.95	4.3232	442.1	4.6075	430.17	4.6075	444.45
4.6331	386.34	4.6331	399.94	4.3427	440.11	4.6331	427.93	4.6331	442.1
4.651	385.16	4.651	398.68	4.3603	438.32	4.651	426.52	4.651	440.61
4.6655	384.02	4.6655	397.48	4.3675	437.59	4.6655	425.18	4.6655	439.2
4.6915	382.51	4.6915	395.87	4.3755	436.69	4.6915	423.36	4.6915	437.27
4.706	381.68	4.706	394.98	4.3819	435.97	4.706	422.35	4.706	436.2
4.7071	381.64	4.7071	394.93	4.383	435.86	4.7071	422.29	4.7071	436.14
4.7085	381.55	4.7085	394.85	4.4176	432.54	4.7085	422.2	4.7085	436.04
4.7439	379.65	4.7439	392.81	4.5105	424.41	4.7439	419.88	4.7439	433.59
4.7517	379.11	4.7517	392.24	4.5429	421.51	4.7517	419.25	4.7517	432.92
4.7643	378.25	4.7643	391.33	4.5769	418.47	4.7643	418.24	4.7643	431.85
4.7965	376.73	4.7965	389.69	4.6183	415.42	4.7965	416.34	4.7965	429.83
4.8112	376.06	4.8112	388.97	4.6609	411.37	4.8112	415.52	4.8112	428.96
4.821	375.61	4.821	388.49	4.6648	410.99	4.821	414.97	4.821	428.38
4.9093	371.61	4.9093	384.18	4.6724	410.56	4.9093	410.03	4.9093	423.12
4.9119	371.5	4.9119	384.06	4.6761	410.25	4.9119	409.89	4.9119	422.97
4.9172	371.28	4.9172	383.82	4.7555	405.61	4.9172	409.61	4.9172	422.67
4.9242	370.91	4.9242	383.43	4.7564	405.56	4.9242	409.16	4.9242	422.19
4.9276	370.73	4.9276	383.23	4.7598	405.37	4.9276	408.94	4.9276	421.96
4.9306	370.67	4.9306	383.16	4.7981	403.17	4.9306	408.85	4.9306	421.86
4.9323	370.62	4.9323	383.11	4.8018	402.91	4.9323	408.79	4.9323	421.79
4.9482	370.2	4.9482	382.65	4.8056	402.62	4.9482	408.23	4.9482	421.19
5.0056	368.86	5.0056	381.13	4.8276	401.65	5.0056	406.38	5.0056	419.17
5.0376	368.03	5.0376	380.2	4.8664	399.74	5.0376	405.24	5.0376	417.93
5.0428	367.95	5.0428	380.11	4.9075	397.69	5.0428	405.11	5.0428	417.78
5.0902	366.99	5.0902	379	4.9137	397.38	5.0902	403.72	5.0902	416.25
5.1017	366.84	5.1017	378.82	4.9322	396.65	5.1017	403.48	5.1017	415.98
5.1208	366.59	5.1208	378.52	4.9518	395.99	5.1208	403.08	5.1208	415.52
5.1277	366.51	5.1277	378.42	4.9657	395.53	5.1277	402.94	5.1277	415.37
5.1507	366.17	5.1507	378.02	5.0077	393.67	5.1507	402.4	5.1507	414.77
5.154	366.13	5.154	377.96	5.0162	393.29	5.154	402.33	5.154	414.68
5.1545	366.12	5.1545	377.95	5.019	393.22	5.1545	402.32	5.1545	414.67
5.1546	366.12	5.1546	377.95	5.0245	393.03	5.1546	402.32	5.1546	414.67
5.1893	365.89	5.1893	377.62	5.0574	391.98	5.1893	401.78	5.1893	414.03
5.1907	365.88	5.1907	377.6	5.0683	391.68	5.1907	401.75	5.1907	414
5.1989	365.96	5.1989	377.66	5.0797	391.44	5.1989	401.77	5.1989	414
5.2276	366.22	5.2276	377.85	5.0949	391.13	5.2276	401.81	5.2276	413.97
5.2318	366.22	5.2318	377.83	5.1387	390.73	5.2318	401.78	5.2318	413.93
5.2375	366.22	5.2375	377.81	5.1486	390.59	5.2375	401.72	5.2375	413.86
5.276	366.16	5.276	377.64	5.1675	390.32	5.276	401.33	5.276	413.36
5.2855	366.15	5.2855	377.6	5.1884	390.08	5.2855	401.24	5.2855	413.24
5.3044	366.27	5.3044	377.66	5.1925	389.94	5.3044	401.19	5.3044	413.14
5.3606	367.22	5.3606	378.43	5.2114	389.75	5.3606	401.62	5.3606	413.41
5.3729	367.32	5.3729	378.49	5.2309	389.53	5.3729	401.61	5.3729	413.37
5.3851	367.55	5.3851	378.68	5.2353	389.5	5.3851	401.72	5.3851	413.44
5.3886	367.65	5.3886	378.76	5.267	389.27	5.3886	401.79	5.3886	413.5
5.3919	367.77	5.3919	378.87	5.287	389.22	5.3919	401.87	5.3919	413.57
5.4529	370.66	5.4529	381.54	5.293	389.17	5.4529	404.14	5.4529	415.67
5.4539	370.72	5.4539	381.59	5.3004	389.23	5.4539	404.19	5.4539	415.71
5.4559	370.79	5.4559	381.65	5.3426	389.57	5.4559	404.24	5.4559	415.75
5.4906	371.91	5.4906	382.63	5.3439	389.59	5.4906	404.97	5.4906	416.38
5.5099	372.69	5.5099	383.34	5.359	390.1	5.5099	405.56	5.5099	416.91
5.5312	373.8	5.5312	384.37	5.3716	390.52	5.5312	406.44	5.5312	417.72
5.5372	374.14	5.5372	384.67	5.4024	391.07	5.5372	406.71	5.5372	417.97
5.5483	374.46	5.5483	384.97	5.4123	391.26	5.5483	406.95	5.5483	418.19
5.5746	375.27	5.5746	385.71	5.4155	391.32	5.5746	407.58	5.5746	418.77
5.5789	375.4	5.5789	385.84	5.424	391.58	5.5789	407.68	5.5789	418.86
5.6014	376.31	5.6014	386.68	5.444	391.89	5.6014	408.42	5.6014	419.55
5.6059	376.33	5.6059	386.69	5.4486	391.96	5.6059	408.43	5.6059	419.56
5.6139	376.21	5.6139	386.58	5.4684	392.77	5.6139	408.33	5.6139	419.46
5.6506	375.45	5.6506	385.87	5.4817	393.39	5.6506	407.69	5.6506	418.86
5.6529	375.4	5.6529	385.82	5.5105	394.72	5.6529	407.65	5.6529	418.83
5.679	375.01	5.679	385.47	5.5145	394.82	5.679	407.37	5.679	418.57
5.6876	374.64	5.6876	385.13	5.5183	394.94	5.6876	407.07	5.6876	418.3
5.6921	374.5	5.6921	385	5.5593	396.3	5.6921	406.97	5.6921	418.2
5.7196	373.6	5.7196	384.19	5.5618	396.4	5.7196	406.31	5.7196	417.61
5.7523	372.01	5.7523	382.73	5.5893	397.1	5.7523	405.06	5.7523	416.45
5.778	370.89	5.778	381.7	5.6336	397.12	5.778	404.21	5.778	415.68
5.8001	370.09	5.8001	380.98	5.6454	397.12	5.8001	403.62	5.8001	415.15
5.8346	368.83	5.8346	379.84	5.6471	397.13	5.8346	402.7	5.8346	414.33
5.8387	368.67	5.8387	379.69	5.6538	397.13	5.8387	402.57	5.8387	414.22
5.8409	368.57	5.8409	379.61	5.6665	396.71	5.8409	402.5	5.8409	414.15
5.8839	367.25	5.8839	378.42	5.6818	396.2	5.8839	401.56	5.8839	413.33
5.8911	367.08	5.8911	378.28	5.7187	394.98	5.8911	401.47	5.8911	413.26
5.9029	366.86	5.9029	378.11	5.7291	394.62	5.9029	401.37	5.9029	413.2
5.9099	366.68	5.9099	377.95	5.7372	394.33	5.9099	401.26	5.9099	413.1
5.915	366.6	5.915	377.89	5.7389	394.3	5.915	401.23	5.915	413.08
5.9267	366.65	5.9267	377.97	5.8045	391.98	5.9267	401.37	5.9267	413.26
5.97	366.62	5.97	378.07	5.81	391.63	5.97	401.71	5.97	413.71
6.004	365.84	6.004	377.4	5.8108	391.58	6.004	401.24	6.004	413.33
6.0108	365.76	6.0108	377.34	5.8121	391.55	6.0108	401.21	6.0108	413.32
6.0145	365.78	6.0145	377.36	5.8173	391.45	6.0145	401.26	6.0145	413.39
6.0346	365.87	6.0346	377.52	5.8333	391.03	6.0346	401.54	6.0346	413.73
6.0699	365.95	6.0699	377.69	5.8679	390.48	6.0699	401.89	6.0699	414.16
6.081	366.03	6.081	377.81	5.8855	390.19	6.081	402.07	6.081	414.37
6.0857	366.13	6.0857	377.92	5.9258	389.16	6.0857	402.21	6.0857	414.53
6.0879	366.17	6.0879	377.97	5.9262	389.16	6.0879	402.27	6.0879	414.6
6.1159	366.65	6.1159	378.54	5.9292	389.14	6.1159	403.03	6.1159	415.44
6.1545	367.11	6.1545	379.1	5.9779	389.03	6.1545	403.79	6.1545	416.3
6.1573	367.14	6.1573	379.14	5.9915	389.05	6.1573	403.84	6.1573	416.36
6.1621	367.17	6.1621	379.19	6.0046	389.08	6.1621	403.91	6.1621	416.45
6.1829	367.64	6.1829	379.72	6.009	389.06	6.1829	404.59	6.1829	417.18
6.2384	368.72	6.2384	380.97	6.0311	389.29	6.2384	406.15	6.2384	418.91
6.2523	369.1	6.2523	381.38	6.0502	389.49	6.2523	406.65	6.2523	419.45
6.2535	369.13	6.2535	381.42	6.0733	389.7	6.2535	406.69	6.2535	419.5
6.2654	369.41	6.2654	381.74	6.0811	389.77	6.2654	407.09	6.2654	419.92
6.266	369.43	6.266	381.75	6.0894	390.06	6.266	407.1	6.266	419.94
6.2797	370.06	6.2797	382.44	6.0958	390.02	6.2797	407.89	6.2797	420.77
6.2959	370.33	6.2959	382.76	6.1129	390.19	6.2959	408.31	6.2959	421.25
6.2981	370.37	6.2981	382.8	6.1444	390.9	6.2981	408.37	6.2981	421.31
6.2997	370.41	6.2997	382.85	6.1529	391.13	6.2997	408.43	6.2997	421.38
6.3071	370.66	6.3071	383.12	6.1826	391.94	6.3071	408.75	6.3071	421.72
6.3312	371.6	6.3312	384.14	6.199	392.82	6.3312	409.93	6.3312	422.98
6.3854	373.71	6.3854	386.43	6.2088	393.11	6.3854	412.58	6.3854	425.82
6.3986	374.15	6.3986	386.9	6.2166	393.34	6.3986	413.14	6.3986	426.42
6.4012	374.29	6.4012	387.06	6.2603	394.4	6.4012	413.31	6.4012	426.6
6.4032	374.38	6.4032	387.15	6.2738	395.05	6.4032	413.42	6.4032	426.72
6.4325	375.67	6.4325	388.54	6.2771	395.21	6.4325	415	6.4325	428.4
6.4663	377.97	6.4663	390.97	6.2995	396.16	6.4663	417.71	6.4663	431.24
6.4829	379.04	6.4829	392.1	6.3546	398.16	6.4829	418.98	6.4829	432.57
6.4863	379.24	6.4863	392.32	6.3735	399.15	6.4863	419.22	6.4863	432.83
6.5441	381.96	6.5441	395.27	6.4121	401.69	6.5441	422.65	6.5441	436.51
6.579	384.06	6.579	397.51	6.4755	404.98	6.579	425.19	6.579	439.19
6.599	385.08	6.599	398.6	6.5085	406.11	6.599	426.43	6.599	440.51
6.6017	385.34	6.6017	398.88	6.5119	406.36	6.6017	426.73	6.6017	440.82
6.6127	386.41	6.6127	400	6.5261	407.21	6.6127	427.96	6.6127	442.11
6.7308	394.03	6.7308	408.11	6.5336	407.74	6.7308	437.1	6.7308	451.76
6.7331	394.17	6.7331	408.26	6.5367	407.94	6.7331	437.27	6.7331	451.95
6.7375	394.58	6.7375	408.69	6.6483	415.7	6.7375	437.74	6.7375	452.44
6.7497	395.73	6.7497	409.89	6.6575	416.38	6.7497	439.07	6.7497	453.83
6.7518	395.92	6.7518	410.1	6.6681	417.39	6.7518	439.3	6.7518	454.07
6.789	398.98	6.789	413.36	6.6738	417.95	6.789	442.98	6.789	457.96
6.8597	404.62	6.8597	419.37	6.6979	420.32	6.8597	449.77	6.8597	465.14
6.8885	406.92	6.8885	421.81	6.7347	423.93	6.8885	452.53	6.8885	468.06
6.8911	407.31	6.8911	422.22	6.7851	428.82	6.8911	452.97	6.8911	468.51
6.8972	407.86	6.8972	422.81	6.849	434.73	6.8972	453.63	6.8972	469.22
6.9178	410.59	6.9178	425.67	6.8572	435.52	6.9178	456.77	6.9178	472.49
6.9334	412.66	6.9334	427.85	6.8919	439.02	6.9334	459.15	6.9334	474.97
6.941	413.53	6.941	428.75	6.9153	441.38	6.941	460.16	6.941	476.02
6.9922	419.38	6.9922	434.92	6.9618	447.59	6.9922	466.96	6.9922	483.13
7.0065	420.64	7.0065	436.26	6.979	449.8	7.0065	468.48	7.0065	484.74
7.0892	429.97	7.0892	446.13	7.0184	454.86	7.0892	479.49	7.0892	496.32
7.0909	430.22	7.0909	446.39	7.0829	463.42	7.0909	479.77	7.0909	496.62
7.1123	433.27	7.1123	449.59	7.1077	466.79	7.1123	483.28	7.1123	500.27
7.1836	443.67	7.1836	460.48	7.1186	468.33	7.1836	495.18	7.1836	512.64
7.1929	445.02	7.1929	461.9	7.1376	471.02	7.1929	496.72	7.1929	514.25
7.2082	447.39	7.2082	464.38	7.172	475.58	7.2082	499.44	7.2082	517.08
7.2186	448.56	7.2186	465.62	7.2168	484.27	7.2186	500.82	7.2186	518.53
7.2294	450.35	7.2294	467.49	7.2771	495.95	7.2294	502.86	7.2294	520.65
7.236	451.44	7.236	468.64	7.3098	501.14	7.236	504.12	7.236	521.95
7.238	451.75	7.238	468.96	7.4334	522.21	7.238	504.47	7.238	522.32
7.3195	464.99	7.3195	482.85	7.4415	523.9	7.3195	519.67	7.3195	538.13
7.3723	473.7	7.3723	492	7.4468	525.26	7.3723	529.68	7.3723	548.53
7.3786	475.03	7.3786	493.38	7.4594	528.51	7.3786	531.15	7.3786	550.04
7.4237	482.55	7.4237	501.3	7.4764	532.13	7.4237	539.89	7.4237	559.16
7.4299	483.58	7.4299	502.38	7.4801	532.97	7.4299	541.08	7.4299	560.4
7.4362	484.97	7.4362	503.83	7.4813	533.25	7.4362	542.63	7.4362	561.99
7.4431	486.49	7.4431	505.4	7.611	564.02	7.4431	544.28	7.4431	563.67
7.4853	494.93	7.4853	514.22	7.6521	574.99	7.4853	553.85	7.4853	573.56
7.5366	505.44	7.5366	525.2	7.7391	600.2	7.5366	565.71	7.5366	585.79
7.5465	507.62	7.5465	527.47	7.7905	614.2	7.5465	568.15	7.5465	588.3
7.5789	515.25	7.5789	535.39	7.8232	623.11	7.5789	576.58	7.5789	596.92
7.6152	523.79	7.6152	544.24	7.8504	631.68	7.6152	586	7.6152	606.56
7.729	550.99	7.729	572.63	7.8597	634.82	7.729	616.52	7.729	637.92
7.7559	559.32	7.7559	580.94	7.9008	647.81	7.7559	624.65	7.7559	645.89
7.756	559.36	7.756	580.98	7.9849	675.19	7.756	624.69	7.756	645.93
7.7593	560.34	7.7593	581.98	7.9951	678.48	7.7593	625.7	7.7593	646.94
7.8606	590.34	7.8606	612.5	8.0417	693.44	7.8606	656.72	7.8606	677.87
7.8775	595.41	7.8775	617.64	8.0916	708.89	7.8775	661.91	7.8775	683.03
7.883	597.15	7.883	619.39	8.0933	709.42	7.883	663.65	7.883	684.76
7.8832	597.2	7.8832	619.44	8.0969	710.67	7.8832	663.7	7.8832	684.81
7.9566	621.37	7.9566	643.83	8.1118	716.01	7.9566	688.08	7.9566	708.94
8.011	636.51	8.011	659.57	8.2521	766.31	8.011	704.78	8.011	725.93
8.0172	638.4	8.0172	661.53	8.3679	806.84	8.0172	706.87	8.0172	728.06
8.0278	641.64	8.0278	664.9	8.3796	810.99	8.0278	710.45	8.0278	731.7
8.1478	682.21	8.1478	705.18	8.4273	824.45	8.1478	749.27	8.1478	769.43
8.1991	701.62	8.1991	724.39	8.4863	841.12	8.1991	767.7	8.1991	787.3
8.2213	710.39	8.2213	733.27	8.5838	872.11	8.2213	776.56	8.2213	796.02
8.223	711.06	8.223	733.95	8.6948	897.82	8.223	777.24	8.223	796.69
8.383	769.05	8.383	790.28	8.7418	908	8.383	829.39	8.383	846.49
8.3882	770.6	8.3882	791.74	8.7437	908.41	8.3882	830.68	8.3882	847.69
8.3995	774.09	8.3995	795	8.7586	913.06	8.3995	833.48	8.3995	850.28
8.405	775.82	8.405	796.62	8.8897	933.14	8.405	834.89	8.405	851.59
8.6359	848.61	8.6359	864.81	8.9456	941.71	8.6359	893.89	8.6359	906.29
8.6926	863.5	8.6926	878.58	8.9895	953.38	8.6926	905.55	8.6926	917
8.7474	884.98	8.7474	898.89	9.0474	959.3	8.7474	923.38	8.7474	933.62
8.7687	893.35	8.7687	906.81	9.0545	960.12	8.7687	930.33	8.7687	940.1
8.7827	896.91	8.7827	910.07	9.1593	972.27	8.7827	933.03	8.7827	942.56
8.8323	905.87	8.8323	918.16	9.2202	982.91	8.8323	939.58	8.8323	948.44
8.9071	921.99	8.9071	932.81	9.2922	988.72	8.9071	951.53	8.9071	959.23
8.9578	932.9	8.9578	942.72	9.3043	988.97	8.9578	959.62	8.9578	966.54
9.0739	949.59	9.0739	957.78	9.3713	990.39	9.0739	971.79	9.0739	977.47
9.1235	957.06	9.1235	964.39	9.5016	993.58	9.1235	976.9	9.1235	981.97
9.1428	959.41	9.1428	966.47	9.6282	991.83	9.1428	978.49	9.1428	983.36
9.268	974.68	9.268	979.94	9.6817	991.09	9.268	988.8	9.268	992.39
9.2973	979.89	9.2973	984.57	9.7386	990.83	9.2973	992.39	9.2973	995.56
9.4087	985.44	9.4087	989.23	9.7896	989.11	9.4087	995.5	9.4087	998.06
9.4126	985.74	9.4126	989.49	9.7932	989.01	9.4126	995.69	9.4126	998.22
9.5802	986.53	9.5802	989.6	9.7958	988.94	9.5802	994.55	9.5802	996.64
9.7192	987.19	9.7192	989.68	9.8899	979.1	9.7192	993.61	9.7192	995.32
9.7358	987.89	9.7358	990.2	9.9007	977.97	9.7358	993.82	9.7358	995.41
9.7901	985.22	9.7901	987.47	9.9458	972.53	9.7901	990.9	9.7901	992.43
9.797	984.54	9.797	986.81	10.057	959.29	9.797	990.24	9.797	991.78
10.001	953.44	10.001	957.29	10.108	940.4	10.001	962.88	10.001	965.35
10.157	929.73	10.157	934.79	10.148	927.18	10.157	942.02	10.157	945.21
10.198	917.39	10.198	923.55	10.175	918.67	10.198	932.43	10.198	936.25
10.22	908.7	10.22	915.6	10.405	847.36	10.22	925.68	10.22	929.99
10.263	888.9	10.263	897.53	10.492	796.02	10.263	910.46	10.263	915.92
10.513	774.04	10.513	792.69	10.604	736.74	10.513	822.15	10.513	834.25
10.591	722.78	10.591	745.27	10.662	705.21	10.591	782.08	10.591	797.45
10.714	633.45	10.714	661.38	10.809	625.88	10.714	710.31	10.714	731.51
10.745	611.91	10.745	641.08	10.833	613.19	10.745	692.81	10.745	715.37
10.791	579.44	10.791	610.48	10.846	606.92	10.791	666.43	10.791	691.05
10.898	509.66	10.898	543.37	10.938	563.09	10.898	606.68	10.898	635.27
11.205	449.22	11.205	480.27	11.197	510.58	11.205	539.22	11.205	566.65
11.21	448.08	11.21	479.09	11.227	503.93	11.21	537.96	11.21	565.36
11.231	444.05	11.231	474.89	11.231	502.96	11.231	533.48	11.231	560.81
11.25	440.34	11.25	471.05	11.25	499.56	11.25	529.44	11.25	556.73

## Sheet: Sheet2
Arc length	speed	Arc length	speed	Arc length	speed	Arc length	speed	Arc length	speed
m	m/s	m	m/s	m	m/s	m	m/s	m	m/s
	Plan 1-1		Plan 1-2		Plan 1-3		Plan 1-4		Plan 1-5
cln1x	Height	cln1x	Height	cln1x	Height	cln1x	Height	cln1x	Height
0	2.7044e-16	0	2.633e-16	0	4.9155e-16	0	2.5057e-16	0	2.4502e-16
0.027633	0.11145	0.027633	0.10853	0.029421	0.12734	0.027633	0.10332	0.027633	0.10107
0.043919	0.18891	0.043919	0.18385	0.038828	0.16317	0.043919	0.17495	0.043919	0.17114
0.083662	0.37368	0.083662	0.3635	0.045104	0.18838	0.083662	0.34575	0.083662	0.33821
0.33277	1.532	0.33277	1.4897	0.36679	1.4809	0.33277	1.4165	0.33277	1.3855
0.38063	1.4351	0.38063	1.399	0.54534	1.1848	0.38063	1.336	0.38063	1.3094
0.46523	1.2647	0.46523	1.2394	0.59909	1.0966	0.46523	1.1947	0.46523	1.1755
0.6962	1.079	0.6962	1.0717	0.62667	1.0561	0.6962	1.0593	0.6962	1.0538
0.75722	1.0343	0.75722	1.0316	0.69366	0.9835	0.75722	1.0273	0.75722	1.0253
0.78316	1.0339	0.78316	1.0322	0.74956	0.99425	0.78316	1.0297	0.78316	1.0284
0.78449	1.0338	0.78449	1.0322	0.77298	0.99312	0.78449	1.0298	0.78449	1.0285
0.78643	1.0337	0.78643	1.0321	0.85424	0.99881	0.78643	1.0297	0.78643	1.0285
0.78657	1.0337	0.78657	1.0321	0.86334	0.99899	0.78657	1.0297	0.78657	1.0285
1.1138	1.0087	1.1138	1.0131	1.0213	1.0027	1.1138	1.0205	1.1138	1.0234
1.1948	1.0146	1.1948	1.0193	1.0335	1.0029	1.1948	1.027	1.1948	1.0301
1.1962	1.0147	1.1962	1.0194	1.1928	1.0052	1.1962	1.0272	1.1962	1.0302
1.4073	1.0358	1.4073	1.0409	1.1967	1.005	1.4073	1.0491	1.4073	1.0524
1.4897	1.0531	1.4897	1.0581	1.1986	1.0052	1.4897	1.066	1.4897	1.0692
1.5864	1.0711	1.5864	1.076	1.2148	1.0072	1.5864	1.0836	1.5864	1.0866
1.668	1.0867	1.668	1.0914	1.3167	1.0208	1.668	1.0987	1.668	1.1016
1.6681	1.0867	1.6681	1.0914	1.3566	1.0337	1.6681	1.0987	1.6681	1.1016
1.6693	1.0871	1.6693	1.0918	1.4803	1.0743	1.6693	1.0991	1.6693	1.102
1.8363	1.1465	1.8363	1.1505	1.5031	1.0818	1.8363	1.1564	1.8363	1.1587
1.8883	1.1642	1.8883	1.168	1.5068	1.0829	1.8883	1.1734	1.8883	1.1755
1.9045	1.1694	1.9045	1.1731	1.511	1.0841	1.9045	1.1785	1.9045	1.1806
1.9175	1.1737	1.9175	1.1774	1.5567	1.0967	1.9175	1.1827	1.9175	1.1848
1.9891	1.1941	1.9891	1.1978	1.5698	1.1003	1.9891	1.203	1.9891	1.205
2.0536	1.2147	2.0536	1.2182	1.5839	1.1027	2.0536	1.2231	2.0536	1.2249
2.1764	1.2541	2.1764	1.2574	1.6275	1.1118	2.1764	1.2615	2.1764	1.263
2.266	1.2891	2.266	1.2923	1.709	1.1288	2.266	1.2962	2.266	1.2976
2.2939	1.3	2.2939	1.3032	1.7217	1.1311	2.2939	1.307	2.2939	1.3084
2.3317	1.314	2.3317	1.3172	1.9903	1.1803	2.3317	1.321	2.3317	1.3223
2.3667	1.3251	2.3667	1.3282	2.0074	1.1893	2.3667	1.3317	2.3667	1.3329
2.4075	1.3391	2.4075	1.342	2.0745	1.2172	2.4075	1.3454	2.4075	1.3465
2.4223	1.3441	2.4223	1.3471	2.0784	1.2184	2.4223	1.3503	2.4223	1.3513
2.4316	1.3469	2.4316	1.3498	2.1061	1.2266	2.4316	1.353	2.4316	1.354
2.452	1.3529	2.452	1.3557	2.1517	1.2446	2.452	1.3589	2.452	1.3599
2.5547	1.3935	2.5547	1.3964	2.2018	1.2643	2.5547	1.3996	2.5547	1.4006
2.6351	1.4384	2.6351	1.4417	2.2206	1.2717	2.6351	1.4457	2.6351	1.447
2.6829	1.4623	2.6829	1.4654	2.3957	1.3396	2.6829	1.469	2.6829	1.4702
2.7535	1.4975	2.7535	1.5007	2.406	1.3438	2.7535	1.5045	2.7535	1.5057
2.7671	1.5042	2.7671	1.5075	2.4659	1.3684	2.7671	1.5112	2.7671	1.5124
2.7907	1.5148	2.7907	1.5181	2.5255	1.3928	2.7907	1.5217	2.7907	1.5229
2.8115	1.5239	2.8115	1.5269	2.5543	1.404	2.8115	1.5302	2.8115	1.5312
2.9432	1.5813	2.9432	1.5832	2.6255	1.4373	2.9432	1.584	2.9432	1.5839
3.0215	1.6193	3.0215	1.6208	2.6533	1.4503	3.0215	1.6209	3.0215	1.6203
3.0421	1.6304	3.0421	1.6318	2.7583	1.498	3.0421	1.6317	3.0421	1.6312
3.0989	1.6612	3.0989	1.6625	2.7679	1.5021	3.0989	1.662	3.0989	1.6612
3.1301	1.6782	3.1301	1.6795	2.8485	1.5396	3.1301	1.6789	3.1301	1.678
3.1456	1.6874	3.1456	1.6888	2.9164	1.5746	3.1456	1.6884	3.1456	1.6876
3.2254	1.7354	3.2254	1.7371	2.9575	1.5974	3.2254	1.7377	3.2254	1.7375
3.3075	1.7791	3.3075	1.7813	3.0941	1.6701	3.3075	1.7829	3.3075	1.7832
3.3488	1.8016	3.3488	1.804	3.0949	1.6705	3.3488	1.806	3.3488	1.8065
3.352	1.8034	3.352	1.8058	3.0952	1.6707	3.352	1.8078	3.352	1.8083
3.4331	1.8498	3.4331	1.8522	3.0971	1.6718	3.4331	1.8541	3.4331	1.8545
3.5087	1.8845	3.5087	1.8872	3.1051	1.6763	3.5087	1.8896	3.5087	1.8901
3.5898	1.92	3.5898	1.9231	3.1066	1.6771	3.5898	1.9259	3.5898	1.9266
3.6607	1.9644	3.6607	1.9675	3.1214	1.6842	3.6607	1.9703	3.6607	1.971
3.6749	1.9734	3.6749	1.9765	3.1513	1.6986	3.6749	1.9793	3.6749	1.98
3.7172	2.0008	3.7172	2.0038	3.3424	1.7874	3.7172	2.0065	3.7172	2.0071
3.7502	2.0226	3.7502	2.0256	3.3951	1.8179	3.7502	2.028	3.7502	2.0285
3.7589	2.0276	3.7589	2.0306	3.4526	1.852	3.7589	2.0331	3.7589	2.0336
3.7789	2.0407	3.7789	2.0437	3.5622	1.9119	3.7789	2.0462	3.7789	2.0468
3.7888	2.0472	3.7888	2.0502	3.5716	1.9175	3.7888	2.0528	3.7888	2.0533
3.9551	2.1463	3.9551	2.1502	3.588	1.9269	3.9551	2.1543	3.9551	2.1556
3.9744	2.1579	3.9744	2.1618	3.5933	1.9299	3.9744	2.1662	3.9744	2.1676
3.9823	2.1629	3.9823	2.1669	3.6586	1.9664	3.9823	2.1713	3.9823	2.1727
3.9861	2.1655	3.9861	2.1695	3.7145	2.0059	3.9861	2.1739	3.9861	2.1753
3.9901	2.1683	3.9901	2.1723	3.7226	2.0101	3.9901	2.1767	3.9901	2.1781
3.9947	2.1711	3.9947	2.1751	3.7369	2.0176	3.9947	2.1796	3.9947	2.181
3.9995	2.1738	3.9995	2.1779	3.7684	2.0379	3.9995	2.1824	3.9995	2.1838
4.1372	2.2527	4.1372	2.2573	3.7875	2.0503	4.1372	2.2628	4.1372	2.2647
4.1971	2.2872	4.1971	2.2921	3.8279	2.0763	4.1971	2.298	4.1971	2.3001
4.2012	2.2898	4.2012	2.2947	3.8685	2.1036	4.2012	2.3006	4.2012	2.3027
4.3014	2.3528	4.3014	2.3584	3.9799	2.1671	4.3014	2.3656	4.3014	2.3684
4.3589	2.3811	4.3589	2.3871	4.0312	2.1964	4.3589	2.395	4.3589	2.3981
4.3649	2.384	4.3649	2.3901	4.036	2.1994	4.3649	2.3981	4.3649	2.4012
4.3746	2.3897	4.3746	2.3958	4.043	2.2038	4.3746	2.404	4.3746	2.4072
4.4682	2.4369	4.4682	2.444	4.0483	2.2079	4.4682	2.454	4.4682	2.458
4.4903	2.4479	4.4903	2.4553	4.0529	2.2107	4.4903	2.4657	4.4903	2.4699
4.4935	2.4496	4.4935	2.457	4.0686	2.2206	4.4935	2.4675	4.4935	2.4717
4.4988	2.4524	4.4988	2.4599	4.0905	2.2333	4.4988	2.4705	4.4988	2.4747
4.4989	2.4525	4.4989	2.46	4.1199	2.251	4.4989	2.4706	4.4989	2.4748
4.5183	2.4606	4.5183	2.4683	4.1566	2.2733	4.5183	2.4793	4.5183	2.4837
4.5185	2.4607	4.5185	2.4684	4.2262	2.3156	4.5185	2.4794	4.5185	2.4838
4.5302	2.4673	4.5302	2.4751	4.2338	2.3196	4.5302	2.4863	4.5302	2.4908
4.6007	2.5044	4.6007	2.5129	4.316	2.3663	4.6007	2.5254	4.6007	2.5305
4.6075	2.507	4.6075	2.5156	4.3232	2.3705	4.6075	2.5283	4.6075	2.5334
4.6331	2.5178	4.6331	2.5267	4.3427	2.3821	4.6331	2.5399	4.6331	2.5453
4.651	2.5261	4.651	2.5352	4.3603	2.3926	4.651	2.5489	4.651	2.5544
4.6655	2.5326	4.6655	2.542	4.3675	2.3961	4.6655	2.556	4.6655	2.5618
4.6915	2.5481	4.6915	2.5579	4.3755	2.4014	4.6915	2.5728	4.6915	2.579
4.706	2.5567	4.706	2.5668	4.3819	2.4057	4.706	2.5822	4.706	2.5886
4.7071	2.5572	4.7071	2.5673	4.383	2.4064	4.7071	2.5827	4.7071	2.5891
4.7085	2.5578	4.7085	2.5679	4.4176	2.4253	4.7085	2.5834	4.7085	2.5898
4.7439	2.5693	4.7439	2.5799	4.5105	2.4741	4.7439	2.5963	4.7439	2.6031
4.7517	2.5715	4.7517	2.5823	4.5429	2.4911	4.7517	2.5988	4.7517	2.6057
4.7643	2.575	4.7643	2.586	4.5769	2.509	4.7643	2.6029	4.7643	2.6099
4.7965	2.5868	4.7965	2.5982	4.6183	2.5274	4.7965	2.6159	4.7965	2.6233
4.8112	2.5914	4.8112	2.6031	4.6609	2.5455	4.8112	2.6212	4.8112	2.6288
4.821	2.5945	4.821	2.6064	4.6648	2.5472	4.821	2.6248	4.821	2.6325
4.9093	2.6206	4.9093	2.6342	4.6724	2.5512	4.9093	2.6558	4.9093	2.665
4.9119	2.6213	4.9119	2.6349	4.6761	2.5529	4.9119	2.6567	4.9119	2.6658
4.9172	2.6227	4.9172	2.6364	4.7555	2.591	4.9172	2.6583	4.9172	2.6676
4.9242	2.6249	4.9242	2.6388	4.7564	2.5915	4.9242	2.661	4.9242	2.6704
4.9276	2.626	4.9276	2.64	4.7598	2.5931	4.9276	2.6623	4.9276	2.6718
4.9306	2.6272	4.9306	2.6412	4.7981	2.6085	4.9306	2.6637	4.9306	2.6733
4.9323	2.6277	4.9323	2.6418	4.8018	2.6101	4.9323	2.6644	4.9323	2.6739
4.9482	2.6317	4.9482	2.6463	4.8056	2.6117	4.9482	2.6698	4.9482	2.6797
5.0056	2.6469	5.0056	2.6632	4.8276	2.6209	5.0056	2.6896	5.0056	2.7009
5.0376	2.65	5.0376	2.667	4.8664	2.635	5.0376	2.6948	5.0376	2.7067
5.0428	2.6511	5.0428	2.6683	4.9075	2.6496	5.0428	2.6964	5.0428	2.7084
5.0902	2.6539	5.0902	2.6726	4.9137	2.6519	5.0902	2.7032	5.0902	2.7164
5.1017	2.6546	5.1017	2.6737	4.9322	2.6579	5.1017	2.7049	5.1017	2.7184
5.1208	2.6558	5.1208	2.6754	4.9518	2.6637	5.1208	2.7078	5.1208	2.7217
5.1277	2.6563	5.1277	2.6761	4.9657	2.6679	5.1277	2.7089	5.1277	2.723
5.1507	2.6544	5.1507	2.675	5.0077	2.6733	5.1507	2.7093	5.1507	2.7241
5.154	2.6541	5.154	2.6749	5.0162	2.6744	5.154	2.7093	5.154	2.7242
5.1545	2.6541	5.1545	2.6749	5.019	2.675	5.1545	2.7094	5.1545	2.7242
5.1546	2.6541	5.1546	2.6749	5.0245	2.6761	5.1546	2.7094	5.1546	2.7243
5.1893	2.654	5.1893	2.6759	5.0574	2.6827	5.1893	2.7126	5.1893	2.7284
5.1907	2.6539	5.1907	2.6759	5.0683	2.6837	5.1907	2.7126	5.1907	2.7286
5.1989	2.6529	5.1989	2.6752	5.0797	2.684	5.1989	2.7125	5.1989	2.7287
5.2276	2.6495	5.2276	2.6729	5.0949	2.6846	5.2276	2.7121	5.2276	2.7291
5.2318	2.6491	5.2318	2.6726	5.1387	2.6908	5.2318	2.712	5.2318	2.7292
5.2375	2.6481	5.2375	2.6718	5.1486	2.6916	5.2375	2.7115	5.2375	2.7288
5.276	2.6409	5.276	2.6659	5.1675	2.6932	5.276	2.708	5.276	2.7263
5.2855	2.6392	5.2855	2.6645	5.1884	2.6953	5.2855	2.7072	5.2855	2.7258
5.3044	2.6367	5.3044	2.6626	5.1925	2.6954	5.3044	2.7062	5.3044	2.7252
5.3606	2.6227	5.3606	2.6508	5.2114	2.6922	5.3606	2.6983	5.3606	2.719
5.3729	2.6197	5.3729	2.6482	5.2309	2.6894	5.3729	2.6966	5.3729	2.7177
5.3851	2.6161	5.3851	2.645	5.2353	2.6889	5.3851	2.694	5.3851	2.7153
5.3886	2.6148	5.3886	2.6439	5.267	2.6857	5.3886	2.6931	5.3886	2.7146
5.3919	2.6136	5.3919	2.6427	5.287	2.6842	5.3919	2.6921	5.3919	2.7137
5.4529	2.5929	5.4529	2.6246	5.293	2.6838	5.4529	2.6788	5.4529	2.7026
5.4539	2.5926	5.4539	2.6243	5.3004	2.6832	5.4539	2.6786	5.4539	2.7024
5.4559	2.5919	5.4559	2.6237	5.3426	2.6797	5.4559	2.6781	5.4559	2.702
5.4906	2.5835	5.4906	2.6163	5.3439	2.6795	5.4906	2.6724	5.4906	2.6971
5.5099	2.5758	5.5099	2.6091	5.359	2.6776	5.5099	2.6662	5.5099	2.6913
5.5312	2.5673	5.5312	2.6013	5.3716	2.676	5.5312	2.6597	5.5312	2.6854
5.5372	2.565	5.5372	2.5993	5.4024	2.6657	5.5372	2.6582	5.5372	2.6841
5.5483	2.5627	5.5483	2.5971	5.4123	2.6627	5.5483	2.6562	5.5483	2.6822
5.5746	2.5579	5.5746	2.5926	5.4155	2.6617	5.5746	2.6524	5.5746	2.6788
5.5789	2.5571	5.5789	2.5919	5.424	2.6592	5.5789	2.6518	5.5789	2.6782
5.6014	2.5525	5.6014	2.5877	5.444	2.6552	5.6014	2.6483	5.6014	2.675
5.6059	2.5522	5.6059	2.5874	5.4486	2.6543	5.6059	2.648	5.6059	2.6747
5.6139	2.5525	5.6139	2.5877	5.4684	2.6478	5.6139	2.6482	5.6139	2.6749
5.6506	2.5572	5.6506	2.5922	5.4817	2.6444	5.6506	2.6523	5.6506	2.6788
5.6529	2.5575	5.6529	2.5925	5.5105	2.637	5.6529	2.6525	5.6529	2.679
5.679	2.5608	5.679	2.5956	5.5145	2.6363	5.679	2.6554	5.679	2.6818
5.6876	2.5633	5.6876	2.5978	5.5183	2.6355	5.6876	2.6572	5.6876	2.6834
5.6921	2.5643	5.6921	2.5988	5.5593	2.6269	5.6921	2.658	5.6921	2.6841
5.7196	2.5707	5.7196	2.6047	5.5618	2.6265	5.7196	2.663	5.7196	2.6887
5.7523	2.5799	5.7523	2.6128	5.5893	2.6232	5.7523	2.6693	5.7523	2.6941
5.778	2.5868	5.778	2.6189	5.6336	2.6207	5.778	2.6738	5.778	2.6979
5.8001	2.5941	5.8001	2.6255	5.6454	2.6201	5.8001	2.6791	5.8001	2.7026
5.8346	2.6056	5.8346	2.6358	5.6471	2.62	5.8346	2.6873	5.8346	2.7099
5.8387	2.6072	5.8387	2.6373	5.6538	2.62	5.8387	2.6886	5.8387	2.711
5.8409	2.6082	5.8409	2.6382	5.6665	2.622	5.8409	2.6893	5.8409	2.7117
5.8839	2.6202	5.8839	2.6484	5.6818	2.625	5.8839	2.6962	5.8839	2.7171
5.8911	2.6219	5.8911	2.6498	5.7187	2.6325	5.8911	2.6971	5.8911	2.7178
5.9029	2.6251	5.9029	2.6526	5.7291	2.6355	5.9029	2.6993	5.9029	2.7196
5.9099	2.6264	5.9099	2.6537	5.7372	2.6379	5.9099	2.6999	5.9099	2.72
5.915	2.6276	5.915	2.6547	5.7389	2.6382	5.915	2.7005	5.915	2.7205
5.9267	2.6309	5.9267	2.6576	5.8045	2.6507	5.9267	2.7026	5.9267	2.7222
5.97	2.6426	5.97	2.6677	5.81	2.6519	5.97	2.7098	5.97	2.7281
6.004	2.6468	6.004	2.6706	5.8108	2.6521	6.004	2.7105	6.004	2.7278
6.0108	2.6479	6.0108	2.6714	5.8121	2.6525	6.0108	2.7108	6.0108	2.7278
6.0145	2.6483	6.0145	2.6717	5.8173	2.6538	6.0145	2.7108	6.0145	2.7278
6.0346	2.6503	6.0346	2.6731	5.8333	2.6599	6.0346	2.7111	6.0346	2.7276
6.0699	2.6521	6.0699	2.6736	5.8679	2.6731	6.0699	2.7095	6.0699	2.725
6.081	2.6531	6.081	2.6742	5.8855	2.6766	6.081	2.7094	6.081	2.7246
6.0857	2.6534	6.0857	2.6745	5.9258	2.6799	6.0857	2.7094	6.0857	2.7245
6.0879	2.6536	6.0879	2.6746	5.9262	2.68	6.0879	2.7094	6.0879	2.7244
6.1159	2.6539	6.1159	2.6741	5.9292	2.6804	6.1159	2.7076	6.1159	2.7221
6.1545	2.6535	6.1545	2.6723	5.9779	2.6868	6.1545	2.7032	6.1545	2.7165
6.1573	2.6535	6.1573	2.6722	5.9915	2.6893	6.1573	2.7029	6.1573	2.7161
6.1621	2.6526	6.1621	2.6711	6.0046	2.6917	6.1621	2.7016	6.1621	2.7147
6.1829	2.6499	6.1829	2.6679	6.009	2.692	6.1829	2.6974	6.1829	2.71
6.2384	2.6421	6.2384	2.6585	6.0311	2.6921	6.2384	2.6851	6.2384	2.6965
6.2523	2.6405	6.2523	2.6565	6.0502	2.6923	6.2523	2.6824	6.2523	2.6935
6.2535	2.6404	6.2535	2.6563	6.0733	2.6927	6.2535	2.6822	6.2535	2.6932
6.2654	2.639	6.2654	2.6547	6.0811	2.6922	6.2654	2.6799	6.2654	2.6907
6.266	2.639	6.266	2.6546	6.0894	2.6917	6.266	2.6798	6.266	2.6906
6.2797	2.6382	6.2797	2.6536	6.0958	2.69	6.2797	2.6782	6.2797	2.6887
6.2959	2.6332	6.2959	2.6481	6.1129	2.6883	6.2959	2.672	6.2959	2.6821
6.2981	2.6325	6.2981	2.6474	6.1444	2.686	6.2981	2.6711	6.2981	2.6812
6.2997	2.6321	6.2997	2.6468	6.1529	2.6856	6.2997	2.6705	6.2997	2.6806
6.3071	2.6302	6.3071	2.6448	6.1826	2.6843	6.3071	2.6682	6.3071	2.6782
6.3312	2.6245	6.3312	2.6386	6.199	2.6814	6.3312	2.661	6.3312	2.6706
6.3854	2.6119	6.3854	2.6248	6.2088	2.6799	6.3854	2.6452	6.3854	2.6538
6.3986	2.6081	6.3986	2.6207	6.2166	2.6788	6.3986	2.6406	6.3986	2.6489
6.4012	2.6077	6.4012	2.6202	6.2603	2.6718	6.4012	2.64	6.4012	2.6484
6.4032	2.6068	6.4032	2.6193	6.2738	2.6702	6.4032	2.639	6.4032	2.6473
6.4325	2.5937	6.4325	2.6056	6.2771	2.6698	6.4325	2.6241	6.4325	2.6319
6.4663	2.5806	6.4663	2.5918	6.2995	2.6622	6.4663	2.6092	6.4663	2.6164
6.4829	2.5741	6.4829	2.5849	6.3546	2.6419	6.4829	2.6017	6.4829	2.6086
6.4863	2.5729	6.4863	2.5837	6.3735	2.6363	6.4863	2.6003	6.4863	2.6073
6.5441	2.5484	6.5441	2.5584	6.4121	2.6236	6.5441	2.5734	6.5441	2.5796
6.579	2.5365	6.579	2.5459	6.4755	2.5979	6.579	2.56	6.579	2.5659
6.599	2.5256	6.599	2.5346	6.5085	2.5826	6.599	2.5481	6.599	2.5536
6.6017	2.5246	6.6017	2.5336	6.5119	2.5813	6.6017	2.5471	6.6017	2.5525
6.6127	2.5207	6.6127	2.5295	6.5261	2.5747	6.6127	2.5427	6.6127	2.5481
6.7308	2.4607	6.7308	2.4683	6.5336	2.5715	6.7308	2.4794	6.7308	2.4838
6.7331	2.4595	6.7331	2.4671	6.5367	2.5702	6.7331	2.4781	6.7331	2.4826
6.7375	2.4575	6.7375	2.465	6.6483	2.5183	6.7375	2.476	6.7375	2.4803
6.7497	2.4521	6.7497	2.4595	6.6575	2.5126	6.7497	2.4702	6.7497	2.4744
6.7518	2.4511	6.7518	2.4585	6.6681	2.5075	6.7518	2.4691	6.7518	2.4733
6.789	2.4344	6.789	2.4415	6.6738	2.5047	6.789	2.4515	6.789	2.4554
6.8597	2.4011	6.8597	2.4075	6.6979	2.4925	6.8597	2.4163	6.8597	2.4197
6.8885	2.3877	6.8885	2.3938	6.7347	2.474	6.8885	2.4021	6.8885	2.4053
6.8911	2.3866	6.8911	2.3927	6.7851	2.4497	6.8911	2.4009	6.8911	2.4041
6.8972	2.383	6.8972	2.389	6.849	2.4146	6.8972	2.3972	6.8972	2.4004
6.9178	2.3704	6.9178	2.3762	6.8572	2.4095	6.9178	2.384	6.9178	2.3869
6.9334	2.3609	6.9334	2.3666	6.8919	2.3864	6.9334	2.374	6.9334	2.3768
6.941	2.3567	6.941	2.3623	6.9153	2.3708	6.941	2.3696	6.941	2.3723
6.9922	2.3281	6.9922	2.3333	6.9618	2.3464	6.9922	2.3399	6.9922	2.3424
7.0065	2.3203	7.0065	2.3255	6.979	2.3368	7.0065	2.332	7.0065	2.3345
7.0892	2.2652	7.0892	2.2699	7.0184	2.3151	7.0892	2.2756	7.0892	2.2776
7.0909	2.2643	7.0909	2.269	7.0829	2.2801	7.0909	2.2746	7.0909	2.2766
7.1123	2.2511	7.1123	2.2557	7.1077	2.2672	7.1123	2.2612	7.1123	2.2631
7.1836	2.2074	7.1836	2.2117	7.1186	2.2598	7.1836	2.2168	7.1836	2.2185
7.1929	2.2017	7.1929	2.206	7.1376	2.247	7.1929	2.2111	7.1929	2.2128
7.2082	2.1922	7.2082	2.1964	7.172	2.2239	7.2082	2.2013	7.2082	2.2029
7.2186	2.1846	7.2186	2.1888	7.2168	2.1986	7.2186	2.1936	7.2186	2.1952
7.2294	2.178	7.2294	2.1822	7.2771	2.1649	7.2294	2.187	7.2294	2.1886
7.236	2.174	7.236	2.1782	7.3098	2.1433	7.236	2.183	7.236	2.1846
7.238	2.1729	7.238	2.177	7.4334	2.0722	7.238	2.1818	7.238	2.1834
7.3195	2.1237	7.3195	2.1277	7.4415	2.0677	7.3195	2.1322	7.3195	2.1336
7.3723	2.0922	7.3723	2.096	7.4468	2.0649	7.3723	2.1002	7.3723	2.1016
7.3786	2.089	7.3786	2.0928	7.4594	2.0581	7.3786	2.097	7.3786	2.0983
7.4237	2.0643	7.4237	2.0679	7.4764	2.048	7.4237	2.0717	7.4237	2.0728
7.4299	2.061	7.4299	2.0645	7.4801	2.0457	7.4299	2.0683	7.4299	2.0694
7.4362	2.0575	7.4362	2.061	7.4813	2.045	7.4362	2.0647	7.4362	2.0657
7.4431	2.054	7.4431	2.0576	7.611	1.9644	7.4431	2.0612	7.4431	2.0622
7.4853	2.0352	7.4853	2.0384	7.6521	1.9408	7.4853	2.0413	7.4853	2.042
7.5366	2.0112	7.5366	2.014	7.7391	1.8958	7.5366	2.0162	7.5366	2.0165
7.5465	2.0055	7.5465	2.0083	7.7905	1.8583	7.5465	2.0105	7.5465	2.0108
7.5789	1.9851	7.5789	1.9879	7.8232	1.8344	7.5789	1.9899	7.5789	1.9901
7.6152	1.9624	7.6152	1.9651	7.8504	1.8188	7.6152	1.9669	7.6152	1.967
7.729	1.8941	7.729	1.8962	7.8597	1.8134	7.729	1.8972	7.729	1.897
7.7559	1.8817	7.7559	1.8839	7.9008	1.7926	7.7559	1.885	7.7559	1.8848
7.756	1.8817	7.756	1.8839	7.9849	1.7509	7.756	1.8849	7.756	1.8848
7.7593	1.8799	7.7593	1.8821	7.9951	1.7459	7.7593	1.8832	7.7593	1.883
7.8606	1.8259	7.8606	1.8282	8.0417	1.724	7.8606	1.8295	7.8606	1.8296
7.8775	1.8168	7.8775	1.819	8.0916	1.6999	7.8775	1.8205	7.8775	1.8206
7.883	1.8137	7.883	1.816	8.0933	1.6992	7.883	1.8175	7.883	1.8176
7.8832	1.8136	7.8832	1.8159	8.0969	1.6973	7.8832	1.8174	7.8832	1.8175
7.9566	1.766	7.9566	1.7686	8.1118	1.6891	7.9566	1.7708	7.9566	1.7712
8.011	1.7379	8.011	1.74	8.2521	1.6114	8.011	1.7411	8.011	1.7411
8.0172	1.7342	8.0172	1.7363	8.3679	1.5496	8.0172	1.7374	8.0172	1.7373
8.0278	1.7279	8.0278	1.7299	8.3796	1.5436	8.0278	1.7309	8.0278	1.7308
8.1478	1.6657	8.1478	1.6683	8.4273	1.5225	8.1478	1.6707	8.1478	1.6713
8.1991	1.6328	8.1991	1.6353	8.4863	1.4963	8.1991	1.6375	8.1991	1.638
8.2213	1.6189	8.2213	1.6213	8.5838	1.4528	8.2213	1.6235	8.2213	1.6239
8.223	1.6178	8.223	1.6203	8.6948	1.408	8.223	1.6224	8.223	1.6228
8.383	1.5355	8.383	1.5379	8.7418	1.3879	8.383	1.5399	8.383	1.5405
8.3882	1.5338	8.3882	1.5362	8.7437	1.3871	8.3882	1.5383	8.3882	1.5388
8.3995	1.5285	8.3995	1.5309	8.7586	1.3799	8.3995	1.5331	8.3995	1.5337
8.405	1.5261	8.405	1.5286	8.8897	1.3328	8.405	1.5308	8.405	1.5314
8.6359	1.4283	8.6359	1.4314	8.9456	1.3127	8.6359	1.4349	8.6359	1.4361
8.6926	1.4063	8.6926	1.4095	8.9895	1.2934	8.6926	1.4131	8.6926	1.4143
8.7474	1.3765	8.7474	1.3802	9.0474	1.2727	8.7474	1.3848	8.7474	1.3864
8.7687	1.3648	8.7687	1.3687	9.0545	1.2701	8.7687	1.3737	8.7687	1.3755
8.7827	1.3573	8.7827	1.3612	9.1593	1.232	8.7827	1.3663	8.7827	1.3681
8.8323	1.3426	8.8323	1.3465	9.2202	1.2073	8.8323	1.3517	8.8323	1.3536
8.9071	1.3164	8.9071	1.3205	9.2922	1.187	8.9071	1.3259	8.9071	1.3279
8.9578	1.2988	8.9578	1.3029	9.3043	1.1835	8.9578	1.3085	8.9578	1.3105
9.0739	1.261	9.0739	1.2649	9.3713	1.1645	9.0739	1.2701	9.0739	1.2721
9.1235	1.2462	9.1235	1.2503	9.5016	1.1257	9.1235	1.2558	9.1235	1.2579
9.1428	1.238	9.1428	1.2421	9.6282	1.0876	9.1428	1.2477	9.1428	1.2499
9.268	1.185	9.268	1.1893	9.6817	1.0715	9.268	1.1955	9.268	1.198
9.2973	1.1725	9.2973	1.1769	9.7386	1.0567	9.2973	1.1832	9.2973	1.1857
9.4087	1.1405	9.4087	1.1451	9.7896	1.0448	9.4087	1.152	9.4087	1.1547
9.4126	1.1394	9.4126	1.144	9.7932	1.0438	9.4126	1.1509	9.4126	1.1537
9.5802	1.0979	9.5802	1.1029	9.7958	1.0432	9.5802	1.1105	9.5802	1.1135
9.7192	1.0639	9.7192	1.0691	9.8899	1.0269	9.7192	1.0772	9.7192	1.0805
9.7358	1.0591	9.7358	1.0643	9.9007	1.0251	9.7358	1.0726	9.7358	1.0759
9.7901	1.0438	9.7901	1.0491	9.9458	1.0205	9.7901	1.0576	9.7901	1.0611
9.797	1.0423	9.797	1.0477	10.057	1.0094	9.797	1.0562	9.797	1.0596
10.001	1.0255	10.001	1.03	10.108	1.0059	10.001	1.0373	10.001	1.0402
10.157	1.0148	10.157	1.0187	10.148	1.0048	10.157	1.025	10.157	1.0274
10.198	1.0122	10.198	1.0154	10.175	1.0042	10.198	1.0208	10.198	1.0229
10.22	1.0136	10.22	1.0162	10.405	1.0066	10.22	1.0209	10.22	1.0226
10.263	1.0131	10.263	1.0147	10.492	1.0162	10.263	1.0176	10.263	1.0187
10.513	1.0116	10.513	1.0068	10.604	1.0184	10.513	0.99983	10.513	0.99696
10.591	1.0256	10.591	1.0171	10.662	1.0953	10.591	1.0035	10.591	0.99788
10.714	1.1722	10.714	1.1522	10.809	1.2905	10.714	1.1182	10.714	1.1039
10.745	1.2215	10.745	1.1983	10.833	1.3208	10.745	1.1587	10.745	1.1421
10.791	1.2961	10.791	1.2681	10.846	1.3484	10.791	1.22	10.791	1.1998
10.898	1.5012	10.898	1.4623	10.938	1.5425	10.898	1.3944	10.898	1.3655
11.205	0.20425	11.205	0.19891	11.197	0.26524	11.205	0.18938	11.205	0.18525
11.21	0.17996	11.21	0.17525	11.227	0.12676	11.21	0.16681	11.21	0.16315
11.231	0.096108	11.231	0.093525	11.231	0.10647	11.231	0.088835	11.231	0.08677
11.25	4.4891e-15	11.25	4.3685e-15	11.25	1.7236e-16	11.25	4.1494e-15	11.25	4.0529e-15

## Sheet: Sheet3
Arc length	pressure	Arc length	pressure	Arc length	pressure	Arc length	pressure	Arc length	pressure
m	Pa	m	Pa	m	Pa	m	Pa	m	Pa
	Plan 1-1		Plan 1-2		Plan 1-3		Plan 1-4		Plan 1-5
cln1x	Height	cln1x	Height	cln1x	Height	cln1x	Height	cln1x	Height
0	2915.9	0	2918.6	0	2918.9	0	2917.4	0	2917.2
0.027633	2916.5	0.027633	2919.2	0.029421	2919.5	0.027633	2918	0.027633	2917.8
0.043919	2916.6	0.043919	2919.3	0.038828	2919.5	0.043919	2918.1	0.043919	2918
0.083662	2916.7	0.083662	2919.4	0.045104	2919.5	0.083662	2918.3	0.083662	2918.2
0.33277	2917.1	0.33277	2919.9	0.36679	2919.9	0.33277	2919.2	0.33277	2919.3
0.38063	2917.6	0.38063	2920.5	0.54534	2926.2	0.38063	2919.9	0.38063	2920.1
0.46523	2918.5	0.46523	2921.5	0.59909	2928.1	0.46523	2921.2	0.46523	2921.5
0.6962	2928.2	0.6962	2931.4	0.62667	2929.2	0.6962	2931.8	0.6962	2932.4
0.75722	2931	0.75722	2934.3	0.69366	2931	0.75722	2934.8	0.75722	2935.6
0.78316	2932	0.78316	2935.4	0.74956	2935.2	0.78316	2936	0.78316	2936.7
0.78449	2932.1	0.78449	2935.5	0.77298	2937	0.78449	2936.1	0.78449	2936.8
0.78643	2932.3	0.78643	2935.6	0.85424	2942.7	0.78643	2936.2	0.78643	2937
0.78657	2932.3	0.78657	2935.6	0.86334	2943.3	0.78657	2936.2	0.78657	2937
1.1138	2956.3	1.1138	2959.9	1.0213	2953.5	1.1138	2961.1	1.1138	2962.2
1.1948	2964.2	1.1948	2967.9	1.0335	2954.5	1.1948	2969.2	1.1948	2970.3
1.1962	2964.4	1.1962	2968	1.1928	2968.6	1.1962	2969.3	1.1962	2970.4
1.4073	2986.2	1.4073	2989.9	1.1967	2968.9	1.4073	2991.5	1.4073	2992.7
1.4897	2997	1.4897	3000.7	1.1986	2969.1	1.4897	3002.4	1.4897	3003.7
1.5864	3009.3	1.5864	3013.1	1.2148	2970.6	1.5864	3014.8	1.5864	3016.1
1.668	3019.6	1.668	3023.4	1.3167	2980.5	1.668	3025.2	1.668	3026.6
1.6681	3019.7	1.6681	3023.5	1.3566	2985.6	1.6681	3025.2	1.6681	3026.6
1.6693	3019.8	1.6693	3023.6	1.4803	3001.4	1.6693	3025.4	1.6693	3026.8
1.8363	3046.9	1.8363	3050.7	1.5031	3004.3	1.8363	3052.6	1.8363	3054
1.8883	3054.3	1.8883	3058.1	1.5068	3004.7	1.8883	3060.1	1.8883	3061.5
1.9045	3056.5	1.9045	3060.3	1.511	3005.2	1.9045	3062.3	1.9045	3063.7
1.9175	3058.6	1.9175	3062.5	1.5567	3010.3	1.9175	3064.4	1.9175	3065.9
1.9891	3070.2	1.9891	3074.1	1.5698	3011.9	1.9891	3076.1	1.9891	3077.5
2.0536	3081.4	2.0536	3085.3	1.5839	3013.7	2.0536	3087.4	2.0536	3088.8
2.1764	3102.5	2.1764	3106.6	1.6275	3020.4	2.1764	3108.9	2.1764	3110.4
2.266	3120	2.266	3124.1	1.709	3032.9	2.266	3126.6	2.266	3128.2
2.2939	3125.4	2.2939	3129.6	1.7217	3034.8	2.2939	3132.2	2.2939	3133.8
2.3317	3132.6	2.3317	3136.9	1.9903	3074.5	2.3317	3139.5	2.3317	3141.2
2.3667	3139.1	2.3667	3143.4	2.0074	3077.5	2.3667	3146.1	2.3667	3147.8
2.4075	3146.5	2.4075	3150.8	2.0745	3089.8	2.4075	3153.6	2.4075	3155.3
2.4223	3149.2	2.4223	3153.5	2.0784	3090.5	2.4223	3156.4	2.4223	3158.1
2.4316	3150.9	2.4316	3155.3	2.1061	3095.9	2.4316	3158.1	2.4316	3159.9
2.452	3154.7	2.452	3159.2	2.1517	3103.8	2.452	3162	2.452	3163.8
2.5547	3173.8	2.5547	3178.5	2.2018	3112.4	2.5547	3181.8	2.5547	3183.7
2.6351	3189.8	2.6351	3194.6	2.2206	3115.7	2.6351	3198.3	2.6351	3200.3
2.6829	3199.2	2.6829	3204.3	2.3957	3148.8	2.6829	3208.3	2.6829	3210.5
2.7535	3213.3	2.7535	3218.6	2.406	3150.8	2.7535	3223	2.7535	3225.3
2.7671	3216	2.7671	3221.3	2.4659	3162.7	2.7671	3225.8	2.7671	3228.1
2.7907	3220.5	2.7907	3225.9	2.5255	3174.6	2.7907	3230.5	2.7907	3232.9
2.8115	3224.6	2.8115	3230.1	2.5543	3179.9	2.8115	3234.9	2.8115	3237.4
2.9432	3250.6	2.9432	3256.7	2.6255	3194.3	2.9432	3262.5	2.9432	3265.5
3.0215	3266	3.0215	3272.4	2.6533	3199.9	3.0215	3278.7	3.0215	3281.8
3.0421	3269.9	3.0421	3276.4	2.7583	3220.8	3.0421	3282.9	3.0421	3286.1
3.0989	3281.3	3.0989	3287.9	2.7679	3222.7	3.0989	3294.9	3.0989	3298.3
3.1301	3287.3	3.1301	3294.1	2.8485	3239.4	3.1301	3301.3	3.1301	3304.8
3.1456	3290.1	3.1456	3297	2.9164	3253.5	3.1456	3304.4	3.1456	3308
3.2254	3304.8	3.2254	3312.2	2.9575	3262	3.2254	3320.4	3.2254	3324.5
3.3075	3320.3	3.3075	3328	3.0941	3290.7	3.3075	3337	3.3075	3341.4
3.3488	3327.8	3.3488	3335.8	3.0949	3290.9	3.3488	3345.2	3.3488	3349.8
3.352	3328.4	3.352	3336.3	3.0952	3291	3.352	3345.8	3.352	3350.4
3.4331	3342.8	3.4331	3351.3	3.0971	3291.3	3.4331	3361.6	3.4331	3366.6
3.5087	3356.4	3.5087	3365.2	3.1051	3292.9	3.5087	3376.3	3.5087	3381.6
3.5898	3370.7	3.5898	3379.9	3.1066	3293.2	3.5898	3391.7	3.5898	3397.5
3.6607	3383.2	3.6607	3392.7	3.1214	3296.1	3.6607	3405.3	3.6607	3411.4
3.6749	3385.6	3.6749	3395.2	3.1513	3301.9	3.6749	3408	3.6749	3414.1
3.7172	3392.6	3.7172	3402.5	3.3424	3338.4	3.7172	3415.6	3.7172	3422
3.7502	3398	3.7502	3408	3.3951	3348.3	3.7502	3421.5	3.7502	3428
3.7589	3399.5	3.7589	3409.5	3.4526	3359.5	3.7589	3423.1	3.7589	3429.6
3.7789	3402.6	3.7789	3412.8	3.5622	3380.5	3.7789	3426.6	3.7789	3433.2
3.7888	3404.2	3.7888	3414.4	3.5716	3382.3	3.7888	3428.3	3.7888	3435
3.9551	3431	3.9551	3442	3.588	3385.3	3.9551	3457.5	3.9551	3464.9
3.9744	3434.1	3.9744	3445.2	3.5933	3386.3	3.9744	3460.9	3.9744	3468.4
3.9823	3435.4	3.9823	3446.5	3.6586	3398	3.9823	3462.2	3.9823	3469.8
3.9861	3436	3.9861	3447.1	3.7145	3408.1	3.9861	3462.9	3.9861	3470.5
3.9901	3436.6	3.9901	3447.8	3.7226	3409.5	3.9901	3463.6	3.9901	3471.2
3.9947	3437.3	3.9947	3448.5	3.7369	3412	3.9947	3464.4	3.9947	3472
3.9995	3438	3.9995	3449.2	3.7684	3417.5	3.9995	3465.1	3.9995	3472.8
4.1372	3458	4.1372	3469.8	3.7875	3420.8	4.1372	3487	4.1372	3495.3
4.1971	3466.7	4.1971	3478.8	3.8279	3427.7	4.1971	3496.5	4.1971	3505
4.2012	3467.3	4.2012	3479.4	3.8685	3434.8	4.2012	3497.1	4.2012	3505.7
4.3014	3481.1	4.3014	3493.6	3.9799	3453.3	4.3014	3512.2	4.3014	3521.2
4.3589	3488.7	4.3589	3501.3	4.0312	3461.8	4.3589	3520.4	4.3589	3529.6
4.3649	3489.4	4.3649	3502.1	4.036	3462.6	4.3649	3521.2	4.3649	3530.5
4.3746	3490.7	4.3746	3503.5	4.043	3463.8	4.3746	3522.6	4.3746	3531.9
4.4682	3502.4	4.4682	3515.5	4.0483	3464.7	4.4682	3535.4	4.4682	3545.1
4.4903	3505	4.4903	3518.2	4.0529	3465.4	4.4903	3538.3	4.4903	3548
4.4935	3505.4	4.4935	3518.6	4.0686	3467.8	4.4935	3538.7	4.4935	3548.5
4.4988	3506.1	4.4988	3519.3	4.0905	3471.1	4.4988	3539.4	4.4988	3549.2
4.4989	3506.1	4.4989	3519.3	4.1199	3475.6	4.4989	3539.4	4.4989	3549.2
4.5183	3508.3	4.5183	3521.6	4.1566	3481.1	4.5183	3541.9	4.5183	3551.7
4.5185	3508.3	4.5185	3521.6	4.2262	3491.6	4.5185	3541.9	4.5185	3551.8
4.5302	3509.7	4.5302	3523	4.2338	3492.7	4.5302	3543.4	4.5302	3553.3
4.6007	3517.6	4.6007	3531.2	4.316	3504.6	4.6007	3552.1	4.6007	3562.3
4.6075	3518.3	4.6075	3531.9	4.3232	3505.6	4.6075	3552.9	4.6075	3563.1
4.6331	3521	4.6331	3534.7	4.3427	3508.3	4.6331	3555.8	4.6331	3566.1
4.651	3522.8	4.651	3536.6	4.3603	3510.8	4.651	3557.8	4.651	3568.2
4.6655	3524.3	4.6655	3538.1	4.3675	3511.8	4.6655	3559.5	4.6655	3569.9
4.6915	3527	4.6915	3540.9	4.3755	3512.9	4.6915	3562.5	4.6915	3573
4.706	3528.6	4.706	3542.5	4.3819	3513.8	4.706	3564.2	4.706	3574.7
4.7071	3528.7	4.7071	3542.6	4.383	3513.9	4.7071	3564.3	4.7071	3574.8
4.7085	3528.8	4.7085	3542.8	4.4176	3518.4	4.7085	3564.4	4.7085	3575
4.7439	3532.3	4.7439	3546.3	4.5105	3530.3	4.7439	3568.3	4.7439	3578.9
4.7517	3533	4.7517	3547.1	4.5429	3534.3	4.7517	3569.1	4.7517	3579.8
4.7643	3534.2	4.7643	3548.3	4.5769	3538.6	4.7643	3570.3	4.7643	3581.1
4.7965	3537.1	4.7965	3551.4	4.6183	3543.5	4.7965	3573.6	4.7965	3584.5
4.8112	3538.4	4.8112	3552.7	4.6609	3548.3	4.8112	3575	4.8112	3585.9
4.821	3539.3	4.821	3553.6	4.6648	3548.7	4.821	3576	4.821	3586.9
4.9093	3546.6	4.9093	3561.2	4.6724	3549.5	4.9093	3584.2	4.9093	3595.4
4.9119	3546.8	4.9119	3561.4	4.6761	3549.9	4.9119	3584.4	4.9119	3595.6
4.9172	3547.3	4.9172	3561.9	4.7555	3558.2	4.9172	3584.9	4.9172	3596.1
4.9242	3547.8	4.9242	3562.4	4.7564	3558.3	4.9242	3585.5	4.9242	3596.7
4.9276	3548.1	4.9276	3562.7	4.7598	3558.6	4.9276	3585.8	4.9276	3597
4.9306	3548.3	4.9306	3562.9	4.7981	3562.4	4.9306	3586	4.9306	3597.3
4.9323	3548.4	4.9323	3563.1	4.8018	3562.8	4.9323	3586.2	4.9323	3597.4
4.9482	3549.5	4.9482	3564.2	4.8056	3563.1	4.9482	3587.4	4.9482	3598.7
5.0056	3553.6	5.0056	3568.4	4.8276	3565.2	5.0056	3591.9	5.0056	3603.4
5.0376	3555.7	5.0376	3570.6	4.8664	3568.6	5.0376	3594.2	5.0376	3605.8
5.0428	3556	5.0428	3570.9	4.9075	3572.1	5.0428	3594.6	5.0428	3606.2
5.0902	3558.7	5.0902	3573.7	4.9137	3572.6	5.0902	3597.7	5.0902	3609.3
5.1017	3559.3	5.1017	3574.4	4.9322	3574.2	5.1017	3598.4	5.1017	3610.1
5.1208	3560.4	5.1208	3575.6	4.9518	3575.8	5.1208	3599.6	5.1208	3611.4
5.1277	3560.8	5.1277	3576	4.9657	3576.9	5.1277	3600.1	5.1277	3611.9
5.1507	3562	5.1507	3577.2	5.0077	3579.9	5.1507	3601.4	5.1507	3613.2
5.154	3562.1	5.154	3577.3	5.0162	3580.5	5.154	3601.6	5.154	3613.4
5.1545	3562.1	5.1545	3577.3	5.019	3580.7	5.1545	3601.6	5.1545	3613.4
5.1546	3562.2	5.1546	3577.4	5.0245	3581.1	5.1546	3601.6	5.1546	3613.4
5.1893	3563.8	5.1893	3579.1	5.0574	3583.4	5.1893	3603.5	5.1893	3615.4
5.1907	3563.9	5.1907	3579.1	5.0683	3584.1	5.1907	3603.5	5.1907	3615.4
5.1989	3564.2	5.1989	3579.5	5.0797	3584.8	5.1989	3603.9	5.1989	3615.9
5.2276	3565.4	5.2276	3580.8	5.0949	3585.7	5.2276	3605.3	5.2276	3617.3
5.2318	3565.6	5.2318	3581	5.1387	3588.3	5.2318	3605.5	5.2318	3617.5
5.2375	3565.8	5.2375	3581.2	5.1486	3588.8	5.2375	3605.8	5.2375	3617.8
5.276	3567.2	5.276	3582.7	5.1675	3589.9	5.276	3607.4	5.276	3619.5
5.2855	3567.6	5.2855	3583	5.1884	3591	5.2855	3607.8	5.2855	3619.9
5.3044	3568.3	5.3044	3583.7	5.1925	3591.2	5.3044	3608.5	5.3044	3620.7
5.3606	3569.8	5.3606	3585.4	5.2114	3592	5.3606	3610.4	5.3606	3622.6
5.3729	3570.2	5.3729	3585.7	5.2309	3592.8	5.3729	3610.7	5.3729	3623
5.3851	3570.5	5.3851	3586	5.2353	3593	5.3851	3611.1	5.3851	3623.3
5.3886	3570.6	5.3886	3586.1	5.267	3594.3	5.3886	3611.2	5.3886	3623.4
5.3919	3570.6	5.3919	3586.2	5.287	3595.1	5.3919	3611.3	5.3919	3623.5
5.4529	3571.8	5.4529	3587.5	5.293	3595.4	5.4529	3612.7	5.4529	3625
5.4539	3571.8	5.4539	3587.5	5.3004	3595.6	5.4539	3612.7	5.4539	3625
5.4559	3571.9	5.4559	3587.5	5.3426	3597	5.4559	3612.7	5.4559	3625
5.4906	3572.3	5.4906	3588	5.3439	3597.1	5.4906	3613.2	5.4906	3625.5
5.5099	3572.5	5.5099	3588.2	5.359	3597.5	5.5099	3613.5	5.5099	3625.9
5.5312	3572.8	5.5312	3588.5	5.3716	3597.9	5.5312	3613.8	5.5312	3626.1
5.5372	3572.9	5.5372	3588.6	5.4024	3598.6	5.5372	3613.9	5.5372	3626.2
5.5483	3572.9	5.5483	3588.6	5.4123	3598.9	5.5483	3613.9	5.5483	3626.3
5.5746	3573	5.5746	3588.8	5.4155	3599	5.5746	3614.1	5.5746	3626.5
5.5789	3573.1	5.5789	3588.8	5.424	3599.1	5.5789	3614.1	5.5789	3626.5
5.6014	3573.2	5.6014	3588.9	5.444	3599.5	5.6014	3614.2	5.6014	3626.6
5.6059	3573.2	5.6059	3588.9	5.4486	3599.6	5.6059	3614.2	5.6059	3626.6
5.6139	3573.2	5.6139	3588.9	5.4684	3600	5.6139	3614.2	5.6139	3626.6
5.6506	3573.1	5.6506	3588.8	5.4817	3600.2	5.6506	3614.1	5.6506	3626.5
5.6529	3573.1	5.6529	3588.8	5.5105	3600.6	5.6529	3614.1	5.6529	3626.5
5.679	3573	5.679	3588.7	5.5145	3600.7	5.679	3614	5.679	3626.4
5.6876	3573	5.6876	3588.7	5.5183	3600.7	5.6876	3614	5.6876	3626.4
5.6921	3572.9	5.6921	3588.6	5.5593	3601	5.6921	3613.9	5.6921	3626.3
5.7196	3572.7	5.7196	3588.4	5.5618	3601.1	5.7196	3613.7	5.7196	3626.1
5.7523	3572.4	5.7523	3588.1	5.5893	3601.2	5.7523	3613.4	5.7523	3625.7
5.778	3572.1	5.778	3587.7	5.6336	3601.2	5.778	3612.9	5.778	3625.2
5.8001	3571.7	5.8001	3587.4	5.6454	3601.2	5.8001	3612.5	5.8001	3624.8
5.8346	3571.2	5.8346	3586.8	5.6471	3601.2	5.8346	3611.9	5.8346	3624.1
5.8387	3571.1	5.8387	3586.7	5.6538	3601.2	5.8387	3611.8	5.8387	3624.1
5.8409	3571.1	5.8409	3586.7	5.6665	3601.2	5.8409	3611.7	5.8409	3624
5.8839	3570	5.8839	3585.6	5.6818	3601.1	5.8839	3610.5	5.8839	3622.8
5.8911	3569.8	5.8911	3585.4	5.7187	3600.8	5.8911	3610.3	5.8911	3622.6
5.9029	3569.6	5.9029	3585.1	5.7291	3600.7	5.9029	3610	5.9029	3622.2
5.9099	3569.4	5.9099	3584.9	5.7372	3600.6	5.9099	3609.8	5.9099	3622
5.915	3569.2	5.915	3584.7	5.7389	3600.6	5.915	3609.6	5.915	3621.8
5.9267	3568.9	5.9267	3584.4	5.8045	3599.6	5.9267	3609.2	5.9267	3621.4
5.97	3567.5	5.97	3582.9	5.81	3599.5	5.97	3607.6	5.97	3619.7
6.004	3566.2	6.004	3581.6	5.8108	3599.5	6.004	3606.2	6.004	3618.2
6.0108	3565.9	6.0108	3581.3	5.8121	3599.4	6.0108	3605.8	6.0108	3617.8
6.0145	3565.8	6.0145	3581.1	5.8173	3599.3	6.0145	3605.7	6.0145	3617.7
6.0346	3565	6.0346	3580.3	5.8333	3599	6.0346	3604.8	6.0346	3616.7
6.0699	3563.4	6.0699	3578.7	5.8679	3598.2	6.0699	3603	6.0699	3614.9
6.081	3562.9	6.081	3578.1	5.8855	3597.7	6.081	3602.4	6.081	3614.3
6.0857	3562.7	6.0857	3577.9	5.9258	3596.4	6.0857	3602.1	6.0857	3614
6.0879	3562.6	6.0879	3577.8	5.9262	3596.4	6.0879	3602	6.0879	3613.9
6.1159	3561.1	6.1159	3576.3	5.9292	3596.3	6.1159	3600.4	6.1159	3612.2
6.1545	3559.1	6.1545	3574.2	5.9779	3594.5	6.1545	3598.1	6.1545	3609.8
6.1573	3559	6.1573	3574	5.9915	3594	6.1573	3598	6.1573	3609.7
6.1621	3558.7	6.1621	3573.8	6.0046	3593.5	6.1621	3597.7	6.1621	3609.3
6.1829	3557.5	6.1829	3572.5	6.009	3593.3	6.1829	3596.3	6.1829	3607.9
6.2384	3553.9	6.2384	3568.8	6.0311	3592.2	6.2384	3592.3	6.2384	3603.8
6.2523	3553	6.2523	3567.9	6.0502	3591.4	6.2523	3591.3	6.2523	3602.7
6.2535	3553	6.2535	3567.8	6.0733	3590.3	6.2535	3591.2	6.2535	3602.7
6.2654	3552.2	6.2654	3566.9	6.0811	3589.9	6.2654	3590.3	6.2654	3601.7
6.266	3552.1	6.266	3566.9	6.0894	3589.5	6.266	3590.3	6.266	3601.7
6.2797	3551.2	6.2797	3566	6.0958	3589.1	6.2797	3589.3	6.2797	3600.6
6.2959	3550.1	6.2959	3564.8	6.1129	3588.1	6.2959	3588	6.2959	3599.3
6.2981	3549.9	6.2981	3564.6	6.1444	3586.3	6.2981	3587.8	6.2981	3599.1
6.2997	3549.8	6.2997	3564.5	6.1529	3585.7	6.2997	3587.6	6.2997	3599
6.3071	3549.2	6.3071	3563.9	6.1826	3583.9	6.3071	3587	6.3071	3598.3
6.3312	3547.3	6.3312	3561.9	6.199	3583	6.3312	3584.9	6.3312	3596.1
6.3854	3543.1	6.3854	3557.5	6.2088	3582.3	6.3854	3580.2	6.3854	3591.3
6.3986	3542	6.3986	3556.4	6.2166	3581.7	6.3986	3579	6.3986	3590
6.4012	3541.8	6.4012	3556.2	6.2603	3578.6	6.4012	3578.7	6.4012	3589.8
6.4032	3541.6	6.4032	3556	6.2738	3577.6	6.4032	3578.5	6.4032	3589.5
6.4325	3539	6.4325	3553.3	6.2771	3577.4	6.4325	3575.7	6.4325	3586.6
6.4663	3536.1	6.4663	3550.3	6.2995	3575.6	6.4663	3572.4	6.4663	3583.2
6.4829	3534.6	6.4829	3548.8	6.3546	3571	6.4829	3570.8	6.4829	3581.5
6.4863	3534.3	6.4863	3548.4	6.3735	3569.4	6.4863	3570.4	6.4863	3581.2
6.5441	3528.6	6.5441	3542.5	6.4121	3566	6.5441	3564.1	6.5441	3574.6
6.579	3525.1	6.579	3538.9	6.4755	3560	6.579	3560.3	6.579	3570.7
6.599	3523	6.599	3536.7	6.5085	3556.7	6.599	3558	6.599	3568.3
6.6017	3522.7	6.6017	3536.5	6.5119	3556.3	6.6017	3557.7	6.6017	3568
6.6127	3521.6	6.6127	3535.3	6.5261	3554.9	6.6127	3556.5	6.6127	3566.8
6.7308	3508.5	6.7308	3521.8	6.5336	3554.1	6.7308	3542.1	6.7308	3551.9
6.7331	3508.3	6.7331	3521.5	6.5367	3553.7	6.7331	3541.8	6.7331	3551.6
6.7375	3507.8	6.7375	3521.1	6.6483	3541.5	6.7375	3541.3	6.7375	3551.1
6.7497	3506.5	6.7497	3519.7	6.6575	3540.4	6.7497	3539.8	6.7497	3549.6
6.7518	3506.2	6.7518	3519.4	6.6681	3539.1	6.7518	3539.5	6.7518	3549.3
6.789	3501.6	6.789	3514.7	6.6738	3538.5	6.789	3534.5	6.789	3544.1
6.8597	3492.7	6.8597	3505.5	6.6979	3535.5	6.8597	3524.7	6.8597	3534.1
6.8885	3489.1	6.8885	3501.7	6.7347	3530.9	6.8885	3520.8	6.8885	3530
6.8911	3488.8	6.8911	3501.4	6.7851	3524.6	6.8911	3520.4	6.8911	3529.7
6.8972	3488	6.8972	3500.6	6.849	3516.1	6.8972	3519.6	6.8972	3528.8
6.9178	3485.3	6.9178	3497.8	6.8572	3515	6.9178	3516.6	6.9178	3525.7
6.9334	3483.2	6.9334	3495.7	6.8919	3510.1	6.9334	3514.4	6.9334	3523.4
6.941	3482.2	6.941	3494.6	6.9153	3506.9	6.941	3513.2	6.941	3522.3
6.9922	3475.2	6.9922	3487.4	6.9618	3500.4	6.9922	3505.6	6.9922	3514.4
7.0065	3473.2	7.0065	3485.4	6.979	3497.9	7.0065	3503.4	7.0065	3512.2
7.0892	3461.7	7.0892	3473.5	7.0184	3492.1	7.0892	3490.8	7.0892	3499.2
7.0909	3461.4	7.0909	3473.3	7.0829	3482.8	7.0909	3490.6	7.0909	3498.9
7.1123	3458.4	7.1123	3470.1	7.1077	3479	7.1123	3487.2	7.1123	3495.5
7.1836	3448.1	7.1836	3459.6	7.1186	3477.3	7.1836	3476	7.1836	3484
7.1929	3446.8	7.1929	3458.2	7.1376	3474.3	7.1929	3474.6	7.1929	3482.5
7.2082	3444.5	7.2082	3455.8	7.172	3468.8	7.2082	3472	7.2082	3479.9
7.2186	3442.8	7.2186	3454.1	7.2168	3461.6	7.2186	3470.2	7.2186	3478
7.2294	3441.2	7.2294	3452.4	7.2771	3451.9	7.2294	3468.4	7.2294	3476.2
7.236	3440.2	7.236	3451.4	7.3098	3446.4	7.236	3467.3	7.236	3475.1
7.238	3439.9	7.238	3451	7.4334	3425.9	7.238	3467	7.238	3474.7
7.3195	3427.4	7.3195	3438.2	7.4415	3424.6	7.3195	3453.4	7.3195	3460.7
7.3723	3419.1	7.3723	3429.7	7.4468	3423.7	7.3723	3444.4	7.3723	3451.5
7.3786	3418.1	7.3786	3428.7	7.4594	3421.4	7.3786	3443.3	7.3786	3450.4
7.4237	3410.8	7.4237	3421.2	7.4764	3418.6	7.4237	3435.4	7.4237	3442.2
7.4299	3409.9	7.4299	3420.1	7.4801	3417.9	7.4299	3434.3	7.4299	3441.1
7.4362	3408.8	7.4362	3419.1	7.4813	3417.7	7.4362	3433.2	7.4362	3439.9
7.4431	3407.7	7.4431	3417.9	7.611	3393.9	7.4431	3431.9	7.4431	3438.7
7.4853	3400.5	7.4853	3410.5	7.6521	3386.3	7.4853	3424.1	7.4853	3430.7
7.5366	3391.7	7.5366	3401.5	7.7391	3370.2	7.5366	3414.6	7.5366	3420.9
7.5465	3390.1	7.5465	3399.8	7.7905	3360.9	7.5465	3412.8	7.5465	3419.1
7.5789	3384.6	7.5789	3394.2	7.8232	3355	7.5789	3406.9	7.5789	3413
7.6152	3378.5	7.6152	3387.9	7.8504	3349.5	7.6152	3400.2	7.6152	3406.2
7.729	3358.7	7.729	3367.5	7.8597	3347.7	7.729	3378.7	7.729	3384
7.7559	3353.9	7.7559	3362.6	7.9008	3340	7.7559	3373.5	7.7559	3378.7
7.756	3353.9	7.756	3362.6	7.9849	3323.6	7.756	3373.5	7.756	3378.7
7.7593	3353.3	7.7593	3362	7.9951	3321.6	7.7593	3372.8	7.7593	3378
7.8606	3335.3	7.8606	3343.4	8.0417	3312.4	7.8606	3353.3	7.8606	3358.1
7.8775	3332.2	7.8775	3340.3	8.0916	3302.5	7.8775	3350	7.8775	3354.7
7.883	3331.2	7.883	3339.2	8.0933	3302.2	7.883	3348.9	7.883	3353.5
7.8832	3331.2	7.8832	3339.2	8.0969	3301.5	7.8832	3348.8	7.8832	3353.5
7.9566	3317.1	7.9566	3324.8	8.1118	3298.5	7.9566	3333.7	7.9566	3338
8.011	3307.6	8.011	3315	8.2521	3270.3	8.011	3323.3	8.011	3327.4
8.0172	3306.4	8.0172	3313.8	8.3679	3247.3	8.0172	3322	8.0172	3326
8.0278	3304.4	8.0278	3311.7	8.3796	3244.9	8.0278	3319.8	8.0278	3323.7
8.1478	3281.7	8.1478	3288.4	8.4273	3234.8	8.1478	3295.5	8.1478	3298.9
8.1991	3271.7	8.1991	3278.2	8.4863	3222.3	8.1991	3284.8	8.1991	3288
8.2213	3267.7	8.2213	3274	8.5838	3202.1	8.2213	3280.4	8.2213	3283.5
8.223	3267.4	8.223	3273.7	8.6948	3179.5	8.223	3280	8.223	3283.2
8.383	3236.1	8.383	3241.8	8.7418	3169.9	8.383	3246.8	8.383	3249.5
8.3882	3235.1	8.3882	3240.7	8.7437	3169.5	8.3882	3245.8	8.3882	3248.4
8.3995	3232.9	8.3995	3238.5	8.7586	3166.4	8.3995	3243.5	8.3995	3246.1
8.405	3231.9	8.405	3237.4	8.8897	3142	8.405	3242.4	8.405	3245
8.6359	3186.1	8.6359	3191	8.9456	3131.6	8.6359	3194.6	8.6359	3196.7
8.6926	3174.8	8.6926	3179.5	8.9895	3122.6	8.6926	3183	8.6926	3184.9
8.7474	3164.1	8.7474	3168.6	9.0474	3112.7	8.7474	3171.6	8.7474	3173.4
8.7687	3159.9	8.7687	3164.3	9.0545	3111.4	8.7687	3167.2	8.7687	3169
8.7827	3157.2	8.7827	3161.6	9.1593	3093	8.7827	3164.4	8.7827	3166.1
8.8323	3148.4	8.8323	3152.7	9.2202	3081	8.8323	3155.4	8.8323	3157.1
8.9071	3134.3	8.9071	3138.5	9.2922	3068.8	8.9071	3141	8.9071	3142.6
8.9578	3124.8	8.9578	3128.9	9.3043	3066.9	8.9578	3131.3	8.9578	3132.8
9.0739	3102.9	9.0739	3106.9	9.3713	3056.3	9.0739	3109.1	9.0739	3110.6
9.1235	3094.6	9.1235	3098.5	9.5016	3035.7	9.1235	3100.6	9.1235	3102.1
9.1428	3091.3	9.1428	3095.3	9.6282	3019	9.1428	3097.3	9.1428	3098.8
9.268	3070.4	9.268	3074.2	9.6817	3012	9.268	3076.1	9.268	3077.5
9.2973	3065	9.2973	3068.8	9.7386	3003.6	9.2973	3070.6	9.2973	3072
9.4087	3048.2	9.4087	3051.9	9.7896	2996.3	9.4087	3053.6	9.4087	3054.9
9.4126	3047.5	9.4126	3051.3	9.7932	2995.8	9.4126	3052.9	9.4126	3054.3
9.5802	3023.4	9.5802	3027.1	9.7958	2995.4	9.5802	3028.7	9.5802	3029.9
9.7192	3003.5	9.7192	3007.1	9.8899	2985.1	9.7192	3008.5	9.7192	3009.7
9.7358	3000.9	9.7358	3004.5	9.9007	2983.9	9.7358	3005.9	9.7358	3007.1
9.7901	2993.9	9.7901	2997.5	9.9458	2979	9.7901	2998.9	9.7901	3000.1
9.797	2993.1	9.797	2996.7	10.057	2966.8	9.797	2998.1	9.797	2999.3
10.001	2972	10.001	2975.5	10.108	2963.7	10.001	2976.6	10.001	2977.7
10.157	2955.9	10.157	2959.3	10.148	2960.6	10.157	2960.2	10.157	2961.2
10.198	2952	10.198	2955.4	10.175	2958.7	10.198	2956.2	10.198	2957.1
10.22	2950.3	10.22	2953.6	10.405	2939.1	10.22	2954.4	10.22	2955.3
10.263	2947.5	10.263	2950.8	10.492	2933.5	10.263	2951.5	10.263	2952.3
10.513	2931.2	10.513	2934.3	10.604	2927.1	10.513	2934.4	10.513	2935
10.591	2926.7	10.591	2929.7	10.662	2925.4	10.591	2929.6	10.591	2930.1
10.714	2923.6	10.714	2926.5	10.809	2920.9	10.714	2926	10.714	2926.3
10.745	2922.9	10.745	2925.7	10.833	2920.1	10.745	2925.1	10.745	2925.4
10.791	2921.7	10.791	2924.5	10.846	2919.7	10.791	2923.8	10.791	2923.9
10.898	2917.8	10.898	2920.5	10.938	2917	10.898	2919.5	10.898	2919.6
11.205	2917.8	11.205	2920.3	11.197	2917.3	11.205	2918.8	11.205	2918.5
11.21	2917.8	11.21	2920.3	11.227	2917.1	11.21	2918.8	11.21	2918.5
11.231	2917.7	11.231	2920.2	11.231	2917.1	11.231	2918.6	11.231	2918.4
11.25	2917.4	11.25	2919.8	11.25	2916.8	11.25	2918.3	11.25	2918
