# Supplementary material for: Numerical study and orthogonal analysis of optimal performance parameters for vertical cooling of sintered ore
Source: Sci Rep. 2024 Feb 28;14:4904. doi: 10.1038/s41598-024-52583-6 (PMC10901770; doi:10.1038/s41598-024-52583-6)
Supplement: Supplementary file 1 — Supplementary Information. [file 41598_2024_52583_MOESM1_ESM.zip › DATA/Cooling section diameter radial.xlsx]

## Sheet: Sheet1
Arc length	temperature	Arc length	temperature	Arc length	temperature	Arc length	temperature	Arc length	temperature
m	K	m	K	m	K	m	K	m	K
	Plan 1-1		Plan 1-2		Plan 1-3		Plan 1-4		Plan 1-5
cln1x	Height	cln1x	Height	cln1x	Height	cln1x	Height	cln1x	Height
-5.125	533.8	-5.375	513.01	-5.625	503.35	-5.875	473.78	-6.125	470.07
-5.0993	538.54	-5.3151	523.32	-5.5956	508.11	-5.8451	481.28	-5.9752	498.81
-5.0165	558.05	-5.1699	554.14	-5.5862	509.97	-5.7591	506.56	-5.7514	537.03
-5.0098	559.51	-5.0446	578.23	-5.5799	511.27	-5.4024	611.29	-5.7043	563.94
-4.7206	623.3	-4.9738	622.83	-5.2582	577.84	-5.3333	648.24	-5.6933	570.23
-4.7165	625.65	-4.8123	720.27	-5.0797	691.04	-5.2257	711.39	-5.6445	597.01
-4.6575	658.85	-4.7825	736.47	-5.0259	725.11	-5.205	725.27	-5.5746	638.27
-4.6079	689.37	-4.5918	840.01	-4.9983	742.8	-5.1028	793.9	-5.4496	712.1
-4.4312	804.87	-4.5015	879.51	-4.9313	782.26	-4.9382	857.7	-5.4473	713.45
-4.3581	852.66	-4.4217	913.44	-4.8754	806.33	-4.8043	905.93	-5.3899	743.94
-4.3381	864.36	-4.331	935.66	-4.852	817.65	-4.7989	907.82	-5.3895	744.15
-4.308	874.19	-4.2849	945.22	-4.7708	849.42	-4.7115	938.26	-5.2938	795.8
-4.2764	884.15	-4.1979	963.3	-4.7617	853.11	-4.6277	950.85	-5.1065	859.95
-4.2405	895.45	-4.0553	978.89	-4.6037	917.22	-4.6259	951.12	-4.9239	925.89
-4.137	928.94	-4.0533	979.05	-4.5915	919.73	-4.5583	961.21	-4.9237	925.96
-4.0543	955.7	-4.0489	979.38	-4.4322	952.63	-4.4624	972.33	-4.8949	936.64
-3.8336	971.23	-3.8446	989.25	-4.4283	953.31	-4.3813	981.74	-4.868	941.41
-3.8141	972.46	-3.8139	990.25	-4.4264	953.67	-4.3061	990.74	-4.7567	959.11
-3.7831	975.09	-3.8014	990.66	-4.4102	956.52	-4.2966	991.07	-4.6351	973.97
-3.7279	980.1	-3.7571	989.75	-4.3083	973.81	-4.2229	993.62	-4.5847	980.12
-3.6984	982.78	-3.6769	988.11	-4.2684	976.87	-4.1407	993.75	-4.5341	985.61
-3.6767	983.27	-3.6698	987.52	-4.1447	986.33	-3.9853	995.94	-4.4645	989.77
-3.6692	983.45	-3.5789	979.94	-4.1219	988.14	-3.919	994.86	-4.4212	991.76
-3.6193	981.99	-3.5011	974.92	-4.1182	988.43	-3.8749	994.14	-4.2796	998.26
-3.4499	977.09	-3.4605	972.3	-4.114	988.77	-3.7825	990.94	-4.2683	998.52
-3.3747	974.59	-3.4503	972.13	-4.0683	992.54	-3.7608	990.19	-4.2669	998.55
-3.3635	973.3	-3.4292	970.54	-4.0552	992.92	-3.669	977.75	-4.2638	998.58
-3.1277	946.22	-3.3319	964.21	-4.0411	993.13	-3.546	967.3	-4.1307	999.76
-3.0896	943.28	-3.295	957.74	-3.9975	992.64	-3.5174	966.1	-4.0474	995.2
-3.0768	942.3	-3.2419	950.36	-3.916	991.72	-3.4966	965.23	-3.983	992.14
-3.0719	941.5	-3.1866	942.67	-3.9033	991.53	-3.4763	960.29	-3.9366	988.91
-3.0691	940.86	-3.0699	914.17	-3.6347	988.05	-3.4382	956	-3.7956	981.77
-3.0603	939.84	-3.0679	913.67	-3.6176	986.55	-3.4307	955.15	-3.6947	978.16
-3.0552	939.06	-3.0671	913.56	-3.5505	979.28	-3.377	945.28	-3.6028	966.06
-3.0038	931.27	-2.941	887.05	-3.5466	978.38	-3.3399	940.73	-3.5722	960.77
-2.7715	880.82	-2.9204	882.71	-3.5189	971.82	-3.2326	912.06	-3.449	939.54
-2.7452	875.34	-2.8901	876.22	-3.4733	969.83	-3.1938	901.71	-3.3985	935.35
-2.7415	874.57	-2.8822	874.51	-3.4232	967.64	-3.1432	896.07	-3.3148	913.46
-2.6911	858.3	-2.8472	867.75	-3.4044	965.88	-3.0762	879.88	-3.3068	911.59
-2.6037	829.61	-2.8174	862.41	-3.2293	933.99	-3.0576	872.55	-3.1445	852.54
-2.5425	817.44	-2.7979	858.3	-3.219	931.88	-3.0122	854.62	-3.116	842.17
-2.4833	805.67	-2.7108	834.57	-3.1591	920.07	-2.9505	829.73	-3.0598	817.31
-2.4125	782.15	-2.6228	810.2	-3.0995	908.34	-2.8536	798.22	-3.0126	796.44
-2.3885	774.77	-2.4943	767.19	-3.0707	903.61	-2.8031	781.8	-3.0047	794.16
-2.3863	774.1	-2.4759	761	-2.9995	880.21	-2.7014	745.16	-2.9203	769.79
-2.3587	765.72	-2.4273	745.34	-2.9717	871.08	-2.6803	737.02	-2.9132	767.75
-2.2783	744.31	-2.42	743.02	-2.8667	842.8	-2.6768	735.6	-2.9117	767.17
-2.1736	714.3	-2.4199	742.99	-2.8571	840.7	-2.676	735.31	-2.8972	761.52
-2.1314	702.18	-2.4197	742.92	-2.7765	816.62	-2.6697	732.88	-2.6725	674
-2.12	698.84	-2.4196	742.87	-2.7086	791.41	-2.6242	715.58	-2.6589	668.63
-2.1117	696.37	-2.3965	735.57	-2.6675	776.15	-2.6183	713.32	-2.6315	659.06
-2.1054	694.48	-2.3901	733.47	-2.5309	729.94	-2.5269	677.98	-2.5672	637.66
-2.0573	680.14	-2.3854	731.91	-2.5301	729.67	-2.5166	674.04	-2.5496	631.13
-2.0442	676.47	-2.1989	671.49	-2.5298	729.57	-2.515	673.5	-2.5143	617.58
-2.0209	669.93	-2.1518	657.78	-2.5279	728.89	-2.4016	636.35	-2.4024	579.8
-1.9258	644.11	-2.1169	647.81	-2.5199	726.11	-2.3863	631.34	-2.3542	564.45
-1.8913	635.11	-2.0983	642.58	-2.5184	725.61	-2.3437	618.87	-2.321	557.56
-1.8397	621.79	-2.0538	630.02	-2.5036	720.85	-2.2899	602.21	-2.2809	547.29
-1.8306	619.51	-1.9547	605.73	-2.4737	711.19	-2.2228	581.54	-2.216	526.16
-1.7831	609.15	-1.8705	583.56	-2.2826	650.67	-2.2086	577.39	-2.1741	512.55
-1.7011	589.74	-1.8476	577.98	-2.2299	634.94	-2.1625	563.81	-2.1313	503.04
-1.6926	587.72	-1.8304	573.77	-2.1724	616.12	-2.1258	554.45	-2.072	490.18
-1.6604	580.6	-1.8169	570.48	-2.0628	585.13	-2.0969	545.01	-2.0668	489.24
-1.637	576.06	-1.8077	568.28	-2.0534	582.31	-2.0925	543.58	-2.0165	480.2
-1.6098	570.8	-1.7978	565.9	-2.037	577.92	-1.9866	519.78	-1.8987	456.34
-1.5335	555.51	-1.7827	562.19	-2.0317	576.51	-1.9439	509.8	-1.8979	456.17
-1.4975	548.56	-1.7701	559.11	-1.9664	559.07	-1.9173	503.57	-1.8975	456.12
-1.4418	538.76	-1.7608	557.35	-1.9105	545.36	-1.9118	502.29	-1.8965	455.98
-1.4155	534.14	-1.6974	544.37	-1.9024	543.12	-1.8908	497.72	-1.8646	451.99
-1.3734	526.47	-1.6039	525.45	-1.8881	539.16	-1.8771	494.86	-1.8552	450.83
-1.3279	518.4	-1.5943	523.5	-1.8566	531.97	-1.8687	493.11	-1.8454	449.18
-1.324	517.71	-1.5595	516.96	-1.8375	527.61	-1.8632	492.23	-1.7891	440.76
-1.317	516.62	-1.5063	508.57	-1.7971	519.41	-1.7539	471.9	-1.7483	435.24
-1.2447	506.07	-1.4618	500.31	-1.7565	511.76	-1.7311	467.73	-1.6774	425.62
-1.23	504.33	-1.4489	497.91	-1.6451	491.55	-1.7193	466.33	-1.6475	420.88
-1.2266	503.88	-1.4156	492.31	-1.5938	482.23	-1.6753	459.46	-1.6314	418.35
-1.1874	498.75	-1.3357	482.62	-1.589	481.59	-1.6699	458.62	-1.5017	404.74
-1.1433	492.11	-1.3094	479.07	-1.582	480.62	-1.595	447.34	-1.4729	401.87
-1.1302	490.53	-1.2678	472.91	-1.5767	479.98	-1.5769	445.12	-1.4227	396.48
-1.0378	479.63	-1.2264	466.8	-1.5721	479.33	-1.568	444.03	-1.4217	396.39
-1.0346	479.23	-1.2096	464.87	-1.5564	477.08	-1.5599	442.89	-1.4174	396.01
-1.0321	479	-1.1867	463.16	-1.5345	473.82	-1.5324	439.04	-1.414	395.71
-1.0218	478.01	-1.1569	460.24	-1.5051	469.78	-1.5228	437.91	-1.3783	393.09
-1.003	476.21	-1.1258	457.37	-1.4684	464.74	-1.5161	436.97	-1.3396	390.25
-0.98782	474.54	-1.1118	456.09	-1.3988	455.22	-1.4938	434.45	-1.3075	387.63
-0.93723	469.16	-1.0933	453.79	-1.3912	454.11	-1.4496	429.48	-1.2698	385.04
-0.902	465.69	-1.0707	450.97	-1.309	443.03	-1.3989	424.49	-1.2499	383.68
-0.88596	464.08	-1.0411	447.11	-1.3018	442.1	-1.3836	422.72	-1.2316	382.14
-0.88436	463.94	-1.0171	444.75	-1.2823	440.11	-1.3507	419.19	-1.1974	380.4
-0.84023	460.01	-1.0065	444.09	-1.2647	438.32	-1.2871	412.14	-1.1958	380.32
-0.79525	456.76	-0.99068	442.85	-1.2575	437.59	-1.2636	409.64	-1.1859	379.58
-0.75137	453.71	-0.9599	440.24	-1.2495	436.69	-1.2626	409.53	-1.1278	375.53
-0.74074	453.06	-0.92222	437.06	-1.2431	435.97	-1.2413	408.25	-1.1101	374.6
-0.72794	452.19	-0.91193	436.21	-1.242	435.86	-1.2063	405.01	-1.0996	374.04
-0.70804	450.84	-0.83289	429.66	-1.2074	432.54	-1.1587	401.65	-1.0786	372.57
-0.68541	449.54	-0.80849	427.89	-1.1145	424.41	-1.1003	396.72	-1.0713	372.06
-0.68139	449.38	-0.80842	427.89	-1.0821	421.51	-1.0957	396.33	-1.0502	371.09
-0.66292	448.66	-0.80775	427.84	-1.0481	418.47	-1.0934	396.15	-1.0318	370.34
-0.65191	447.97	-0.80712	427.8	-1.0067	415.42	-1.0867	395.65	-0.98082	368.59
-0.6474	447.68	-0.80706	427.79	-0.96414	411.37	-1.0797	395.18	-0.9464	367.01
-0.62156	446.29	-0.78891	426.65	-0.96019	410.99	-1.0181	391.1	-0.91361	365.14
-0.59638	445.1	-0.72408	423.78	-0.95258	410.56	-1.0135	390.84	-0.89625	364.04
-0.5875	444.68	-0.6743	420.76	-0.9489	410.25	-1.0004	390.08	-0.89491	363.96
-0.56766	443.91	-0.67331	420.71	-0.86946	405.61	-0.98539	389.26	-0.88049	363.43
-0.55801	443.65	-0.65418	419.77	-0.86859	405.56	-0.93639	386.59	-0.86326	362.82
-0.54459	443.14	-0.65302	419.74	-0.86517	405.37	-0.93598	386.57	-0.86143	362.79
-0.51834	442.24	-0.61777	418.2	-0.82689	403.17	-0.9352	386.53	-0.83936	362.5
-0.50246	441.95	-0.60785	417.76	-0.82322	402.91	-0.90026	384.75	-0.83841	362.47
-0.497	441.76	-0.59575	417.43	-0.81936	402.62	-0.89506	384.44	-0.83224	362.26
-0.47009	441.6	-0.58773	417.22	-0.79738	401.65	-0.87256	383.09	-0.79533	360.94
-0.44424	441.39	-0.58158	416.99	-0.75858	399.74	-0.82037	380.79	-0.789	360.7
-0.43323	441.28	-0.57708	416.81	-0.71754	397.69	-0.80334	380	-0.77932	360.34
-0.40006	440.97	-0.56768	416.56	-0.71133	397.38	-0.76075	378.16	-0.73301	358.74
-0.39693	440.94	-0.50204	414.95	-0.69283	396.65	-0.74225	377.32	-0.69556	357.6
-0.39278	440.9	-0.46711	414.09	-0.67322	395.99	-0.73488	377.09	-0.6864	357.35
-0.36722	440.94	-0.46401	414.04	-0.65926	395.53	-0.69072	375.74	-0.68181	357.22
-0.35724	440.94	-0.46183	414.02	-0.61734	393.67	-0.67773	375.29	-0.67	356.79
-0.33229	440.93	-0.45055	414.02	-0.60875	393.29	-0.67247	375.1	-0.66535	356.62
-0.32501	440.99	-0.44272	413.88	-0.60599	393.22	-0.64149	373.87	-0.63847	356.05
-0.32291	441.04	-0.4423	413.88	-0.60054	393.03	-0.61819	373.33	-0.59743	355.53
-0.31775	441.16	-0.43661	413.88	-0.56765	391.98	-0.6031	372.98	-0.59007	355.39
-0.31467	441.26	-0.38652	413.77	-0.55669	391.68	-0.59047	372.59	-0.54444	354.11
-0.31034	441.39	-0.35518	413.68	-0.54529	391.44	-0.5865	372.47	-0.5438	354.1
-0.30264	441.74	-0.32777	413.62	-0.53012	391.13	-0.52961	371.39	-0.52902	353.86
-0.28121	442.71	-0.31698	413.75	-0.48629	390.73	-0.50741	371.01	-0.52765	353.83
-0.27404	443.02	-0.31364	413.78	-0.47642	390.59	-0.49585	370.78	-0.52674	353.82
-0.24013	444.48	-0.29638	414.19	-0.45745	390.32	-0.49043	370.67	-0.51344	353.6
-0.23029	444.98	-0.28275	414.51	-0.43659	390.08	-0.45765	370.23	-0.48802	353.18
-0.22234	445.33	-0.23092	415.85	-0.43246	389.94	-0.43915	370.05	-0.46922	352.94
-0.20366	446.31	-0.2203	416.12	-0.41363	389.75	-0.42834	369.88	-0.44596	352.67
-0.17259	448.08	-0.21931	416.15	-0.39413	389.53	-0.38706	369.58	-0.4431	352.66
-0.16223	449.01	-0.21655	416.28	-0.38967	389.5	-0.38474	369.58	-0.43719	352.64
-0.1571	449.47	-0.20843	416.69	-0.35804	389.27	-0.38316	369.57	-0.42305	352.51
-0.12786	452.52	-0.20541	416.87	-0.33801	389.22	-0.38016	369.55	-0.41903	352.47
-0.10906	454.38	-0.19684	417.36	-0.33203	389.17	-0.34122	369.57	-0.41277	352.41
-0.10156	455.11	-0.16931	418.61	-0.32465	389.23	-0.32657	369.39	-0.38963	352.2
-0.079709	457.05	-0.13671	420.54	-0.2824	389.57	-0.30446	369.42	-0.35242	352.04
-0.071143	457.77	-0.1289	421.14	-0.28108	389.59	-0.30057	369.43	-0.34097	352.02
-0.053586	459.04	-0.12871	421.16	-0.26604	390.1	-0.29252	369.58	-0.33427	352.04
-0.023326	459.5	-0.11138	422.21	-0.25344	390.52	-0.27355	369.56	-0.3091	352.11
0.0073385	459.58	-0.10575	422.49	-0.22263	391.07	-0.26657	369.55	-0.27661	352.24
0.012973	459.59	-0.09132	423.21	-0.21271	391.26	-0.25991	369.57	-0.24429	352.18
0.021629	459.39	-0.064773	424.99	-0.2095	391.32	-0.25212	369.64	-0.23964	352.21
0.027749	459.3	-0.064481	425.01	-0.20098	391.58	-0.2081	370.06	-0.23276	352.26
0.032859	459.02	-0.064273	425.02	-0.18101	391.89	-0.20698	370.08	-0.22867	352.28
0.046254	458.26	-0.05232	425.45	-0.17636	391.96	-0.18836	370.55	-0.22252	352.29
0.088557	455.86	-0.049291	425.57	-0.1566	392.77	-0.18472	370.65	-0.20748	352.56
0.10193	455	-0.017109	426.86	-0.14331	393.39	-0.16166	371.03	-0.15749	352.97
0.13877	451.46	-0.0085569	426.88	-0.11445	394.72	-0.1583	371.08	-0.14175	353
0.15464	449.93	0.014122	426.34	-0.11055	394.82	-0.1434	371.35	-0.13921	353.03
0.18072	447.89	0.019419	426.41	-0.10672	394.94	-0.14242	371.38	-0.13788	353.05
0.2009	446.31	0.021196	426.43	-0.06573	396.3	-0.14108	371.42	-0.13455	353.11
0.21531	445.46	0.038776	425.71	-0.063177	396.4	-0.13551	371.57	-0.11829	353.22
0.21862	445.27	0.067951	424.55	-0.035696	397.1	-0.13478	371.58	-0.11621	353.24
0.23548	444.29	0.079223	423.74	0.0085636	397.12	-0.13354	371.59	-0.11006	353.3
0.2505	443.82	0.08761	423.13	0.020375	397.12	-0.12641	371.69	-0.078774	353.81
0.26161	443.48	0.092554	422.94	0.02211	397.13	-0.12536	371.71	-0.051652	353.88
0.26981	443.07	0.098093	422.73	0.028778	397.13	-0.12121	371.8	-0.047766	353.94
0.28582	442.27	0.13292	420.56	0.041515	396.71	-0.11943	371.84	-0.038812	354.08
0.32544	441.32	0.1517	419.64	0.056828	396.2	-0.047566	373.5	-0.0052886	354.6
0.33586	441.13	0.17103	418.74	0.09374	394.98	-0.047143	373.52	0.00018369	354.65
0.34251	440.95	0.19417	417.45	0.10413	394.62	-0.038318	373.83	0.0053209	354.56
0.38061	440.74	0.20866	416.94	0.11217	394.33	-0.028283	373.97	0.0063863	354.54
0.38212	440.74	0.22229	416.46	0.11391	394.3	-0.011521	373.79	0.021552	354.42
0.39868	441.05	0.24216	415.69	0.17952	391.98	0.0088893	373.57	0.062169	354.02
0.4177	441.06	0.27011	414.98	0.18498	391.63	0.026977	373.61	0.076128	353.88
0.43551	440.96	0.28497	414.65	0.1858	391.58	0.063348	373.17	0.077922	353.86
0.478	441.49	0.34088	413.38	0.18709	391.55	0.071443	372.98	0.084909	353.76
0.47858	441.5	0.34495	413.31	0.19234	391.45	0.088015	372.7	0.096285	353.59
0.51071	442.22	0.35025	413.23	0.20833	391.03	0.088368	372.7	0.11431	353.31
0.51469	442.36	0.35196	413.21	0.2429	390.48	0.11001	372.18	0.13955	353.15
0.51521	442.38	0.35352	413.19	0.26046	390.19	0.12721	371.81	0.14113	353.13
0.51638	442.41	0.40346	413.52	0.30075	389.16	0.14295	371.4	0.14802	353.05
0.5238	442.6	0.41239	413.55	0.30116	389.16	0.17096	370.81	0.18041	352.63
0.5629	443.9	0.42992	413.65	0.30415	389.14	0.1769	370.7	0.2085	352.47
0.56422	443.95	0.44093	413.84	0.35294	389.03	0.17995	370.66	0.2191	352.41
0.59775	445.26	0.44569	413.93	0.36646	389.05	0.2029	370.34	0.25176	352.11
0.63162	446.64	0.47777	414.29	0.3796	389.08	0.21433	370.18	0.27062	352.09
0.64011	447.08	0.52973	415.03	0.384	389.06	0.22234	370.06	0.27767	352.09
0.6621	448.22	0.53015	415.04	0.40612	389.29	0.23118	370.04	0.34466	352.13
0.67465	448.9	0.53057	415.06	0.42518	389.49	0.23534	370.07	0.34496	352.13
0.68178	449.37	0.54064	415.33	0.44833	389.7	0.23813	370.04	0.34531	352.13
0.68449	449.56	0.5529	415.68	0.45607	389.77	0.23942	370.02	0.36606	352.23
0.7445	453.53	0.55332	415.69	0.46439	390.06	0.2527	369.75	0.398	352.4
0.75297	454.09	0.58054	416.7	0.47085	390.02	0.26077	369.58	0.39982	352.41
0.75907	454.49	0.59435	417.24	0.48792	390.19	0.28131	369.44	0.40211	352.44
0.80616	457.66	0.64637	419.26	0.51935	390.9	0.32856	369.07	0.46155	353.03
0.81946	458.55	0.65427	419.57	0.52793	391.13	0.32971	369.08	0.47714	353.21
0.82996	459.33	0.6833	420.84	0.5576	391.94	0.33206	369.08	0.49605	353.39
0.8389	460.16	0.68486	420.93	0.57396	392.82	0.3376	369.12	0.54469	354.24
0.841	460.29	0.69743	421.65	0.58376	393.11	0.33967	369.11	0.54482	354.24
0.84898	460.84	0.72764	423.36	0.5916	393.34	0.34076	369.1	0.56374	354.62
0.87466	462.98	0.77711	425.68	0.63529	394.4	0.34457	369.14	0.59581	355.64
0.8964	465	0.79255	426.79	0.64878	395.05	0.35117	369.21	0.59588	355.64
0.92336	467.5	0.79813	427.11	0.65213	395.21	0.3764	369.46	0.59605	355.65
0.95093	470.24	0.8161	427.98	0.67445	396.16	0.4206	369.89	0.61509	356.01
0.95975	471.12	0.82333	428.6	0.72959	398.16	0.42914	369.97	0.7139	357.63
0.98236	473.77	0.88076	433.57	0.74852	399.15	0.44793	370.15	0.71491	357.65
1.0151	477.26	0.91495	435.8	0.78708	401.69	0.46894	370.36	0.71731	357.72
1.0224	477.8	0.91996	436.1	0.85051	404.98	0.47646	370.37	0.71803	357.74
1.0384	479.4	0.93102	436.75	0.88347	406.11	0.50528	370.85	0.7188	357.76
1.068	482.77	0.96509	439.47	0.88692	406.36	0.52531	371.18	0.72001	357.79
1.0967	486.03	0.9691	439.87	0.90108	407.21	0.55746	371.87	0.72459	357.95
1.1146	488.3	0.97911	440.69	0.90864	407.74	0.59406	373.29	0.77721	360.05
1.1629	494.91	0.98223	440.99	0.91165	407.94	0.60729	373.62	0.81793	361.67
1.2095	500.87	1.0221	444.77	1.0233	415.7	0.61166	373.7	0.84969	362.46
1.2607	508.57	1.1003	452.19	1.0325	416.38	0.64785	374.36	0.85553	362.6
1.2841	512.08	1.1231	454.41	1.0431	417.39	0.66447	374.92	0.85579	362.61
1.3033	514.49	1.1328	455.65	1.0488	417.95	0.69179	375.71	0.85806	362.7
1.3129	515.99	1.1428	456.93	1.0729	420.32	0.72028	376.54	0.87583	363.42
1.3921	528.89	1.1506	457.76	1.1097	423.93	0.72594	376.76	0.91386	364.97
1.4217	533.6	1.1603	458.79	1.1601	428.82	0.75382	377.83	0.91834	365.16
1.4254	534.32	1.209	464.72	1.224	434.73	0.75812	378	0.93478	365.83
1.4258	534.4	1.219	465.87	1.2322	435.52	0.76784	378.41	0.96711	367.28
1.4262	534.47	1.237	467.94	1.2669	439.02	0.76897	378.45	0.97596	367.77
1.4362	536.43	1.2674	471.51	1.2903	441.38	0.79165	379.51	0.99668	368.6
1.4554	540.34	1.3285	480.46	1.3368	447.59	0.79346	379.59	1.01	369.14
1.4866	546.52	1.3608	484.92	1.354	449.8	0.82521	381.04	1.0694	372.73
1.5247	554.36	1.3743	486.69	1.3934	454.86	0.85829	382.63	1.0743	373.05
1.5983	569.46	1.4943	506.63	1.4579	463.42	0.87673	383.77	1.1009	374.76
1.6041	570.67	1.5313	513.24	1.4827	466.79	0.89126	384.67	1.1573	377.5
1.6055	570.96	1.5712	519.34	1.4936	468.33	0.92758	386.8	1.164	377.76
1.6445	578.42	1.5845	521.38	1.5126	471.02	0.93019	386.96	1.1692	378.04
1.6623	581.77	1.608	525.53	1.547	475.58	0.93237	387.07	1.2166	380.73
1.7157	594.04	1.6469	532.45	1.5918	484.27	1.0031	390.52	1.2218	381.07
1.8164	618.34	1.6921	542.32	1.6521	495.95	1.004	390.56	1.2499	382.92
1.85	626.45	1.6981	543.63	1.6848	501.14	1.0353	392.68	1.2545	383.25
1.8651	629.89	1.7845	562.63	1.8084	522.21	1.0363	392.75	1.3632	391.95
1.8912	636.66	1.8161	569.51	1.8165	523.9	1.0623	394.61	1.3916	393.96
1.943	650.57	1.9091	592.79	1.8218	525.26	1.0773	395.83	1.3927	394.04
1.9818	661.11	1.9494	602.37	1.8344	528.51	1.1212	398.79	1.4068	395.35
2.072	685.55	1.953	603.38	1.8514	532.13	1.1363	399.72	1.4155	396.16
2.0959	692.49	2.032	625.47	1.8551	532.97	1.1806	402.74	1.4559	399.94
2.1619	711.42	2.0779	638.48	1.8563	533.25	1.2093	404.7	1.4971	404.66
2.1705	713.94	2.1135	648.58	1.986	564.02	1.2162	405.37	1.5274	408.36
2.1732	714.77	2.1596	660.73	2.0271	574.99	1.2247	406.18	1.5537	410.93
2.1829	717.65	2.165	662.23	2.1141	600.2	1.2296	406.57	1.5944	414.92
2.1877	719.11	2.1763	665.38	2.1655	614.2	1.2316	406.74	1.6219	417.47
2.3186	756.44	2.2185	677.91	2.1982	623.11	1.2539	409.11	1.628	418.34
2.4093	787.29	2.3391	717.64	2.2254	631.68	1.2722	411.12	1.6344	419.26
2.42	790.78	2.4095	740.66	2.2347	634.82	1.333	417.81	1.6619	423.69
2.426	792.68	2.4105	741	2.2758	647.81	1.3868	424.43	1.6854	427.31
2.4467	797.5	2.4664	757.62	2.3599	675.19	1.4064	426.38	1.8018	441.37
2.5486	821.21	2.4674	757.95	2.3701	678.48	1.4785	433.41	1.8035	441.59
2.6593	851.1	2.5849	795.24	2.4167	693.44	1.5004	436.36	1.8498	449.92
2.6661	853.12	2.6246	809.64	2.4666	708.89	1.5161	438.46	1.8678	452.71
2.6673	853.49	2.8138	865.11	2.4683	709.42	1.5925	447.88	1.8754	454
2.6681	853.72	2.843	873.94	2.4719	710.67	1.6036	449.46	1.9658	469.2
2.7578	875.17	2.8505	876.21	2.4868	716.01	1.6192	451.69	1.9788	471.99
2.7879	882.37	2.8933	887.29	2.6271	766.31	1.6412	455.44	2.0635	491.31
2.7893	882.63	2.9023	889.41	2.7429	806.84	1.6985	465.59	2.1306	503.32
2.7903	882.82	2.9052	889.67	2.7546	810.99	1.7404	471.99	2.1728	512.6
2.7941	883.63	2.9291	894.52	2.8023	824.45	1.7954	480.38	2.2367	528.71
2.8996	906.51	3.118	931.14	2.8613	841.12	1.8475	490.88	2.2685	536.73
3.0058	925.38	3.1913	944.25	2.9588	872.11	1.9546	510.64	2.2697	537.07
3.1305	948.28	3.2044	948.14	3.0698	897.82	1.9802	515.66	2.2711	537.5
3.1652	952.71	3.224	952.47	3.1168	908	1.9809	515.79	2.2891	543.23
3.2053	957.96	3.224	952.47	3.1187	908.41	2.0039	520.96	2.3308	557.29
3.235	959.86	3.5152	980.01	3.1336	913.06	2.0107	522.56	2.4129	583.95
3.2578	960.66	3.522	980.99	3.2647	933.14	2.045	532.81	2.5009	609.89
3.3233	965.55	3.5242	981.32	3.3206	941.71	2.099	548.95	2.5313	620.9
3.3614	968.4	3.5926	981.95	3.3645	953.38	2.1824	569.5	2.6155	651.34
3.467	977.27	3.619	982.18	3.4224	959.3	2.1979	573.23	2.6916	680.28
3.5279	978.51	3.7915	983.71	3.4295	960.12	2.1996	573.8	2.736	695.9
3.5909	977.33	3.8486	984.98	3.5343	972.27	2.274	597.62	2.7468	699.66
3.6295	976.6	3.9136	986.23	3.5952	982.91	2.2946	603.73	2.757	703.3
3.7799	976.98	3.9985	982.7	3.6672	988.72	2.3769	628.15	2.9369	767.58
3.9219	967.04	4.0186	981.74	3.6793	988.97	2.412	640.1	2.9418	769.46
3.9748	961.37	4.1146	974.73	3.7463	990.39	2.4276	645.81	3.0488	818.24
4.0602	947.98	4.2003	968.46	3.8766	993.58	2.4491	652.03	3.0509	819.12
4.1124	937.83	4.2286	961.86	4.0032	991.83	2.4501	652.32	3.1503	860.17
4.1787	924.32	4.3094	941.89	4.0567	991.09	2.5099	674.44	3.1503	860.17
4.4354	819.18	4.4233	913.76	4.1136	990.83	2.5132	675.68	3.1503	860.18
4.4472	814.49	4.4436	908.76	4.1646	989.11	2.5618	693.57	3.3484	903.68
4.4477	814.23	4.488	893.26	4.1682	989.01	2.6994	744.89	3.3675	908.38
4.4557	810.16	4.5914	857.16	4.1708	988.94	2.7135	749.46	3.5802	965.88
4.5198	776.52	4.5974	854.28	4.2649	979.1	2.748	760.65	3.6226	970.82
4.5836	731.9	4.6848	805.36	4.2757	977.97	2.783	772.64	3.6933	976.11
4.5895	728.09	4.7155	784.63	4.3208	972.53	2.84	789.03	3.8197	985.97
4.7044	653.01	4.7805	740.92	4.432	959.29	2.9281	817.36	3.8282	986.64
4.7925	592.06	4.9775	608.52	4.4825	940.4	2.9956	840.01	3.8758	989.33
4.8225	586.55	5.0055	590.9	4.5234	927.18	3.0428	857.87	3.9351	993.21
5.0641	542.08	5.02	581.83	4.5496	918.67	3.0627	865.2	4.0465	1000.5
5.077	539.37	5.0217	580.69	4.7803	847.36	3.1484	895.32	4.068	1000.5
5.125	529.26	5.1877	551.87	4.8669	796.02	3.2183	908.77	4.0985	1000.2
		5.1879	551.85	4.9789	736.74	3.338	931.79	4.136	999.83
		5.375	515.6	5.0371	705.21	3.4258	951.67	4.2138	996.89
				5.1836	625.88	3.4651	961.08	4.2939	993.86
				5.208	613.19	3.4828	965.34	4.4374	987.28
				5.2212	606.92	3.5663	976.01	4.5521	983.44
				5.3133	563.09	3.6739	979.44	4.5994	977.7
				5.5716	510.58	3.7662	986.99	4.6601	970.61
				5.6019	503.93	3.844	993.37	4.6604	970.57
				5.6063	502.96	3.8565	993.85	4.6937	965.52
				5.625	499.56	3.8706	993.52	4.8374	944.41
						4.0188	992.05	5.0037	891.16
						4.0758	992.63	5.0792	867.2
						4.1617	993.5	5.1736	837.27
						4.2468	988.49	5.211	825.46
						4.3128	985.85	5.3029	780.24
						4.3422	984.68	5.3437	759.09
						4.471	971.62	5.3855	737.36
						4.5791	960.66	5.5758	631.44
						4.6581	953.19	5.6936	572.72
						4.6718	951.17	5.7712	534.04
						4.6962	947.97	5.9424	499.97
						4.7186	941.55	6.0138	485.76
						4.7495	932.31	6.125	459.47
						4.941	869.22
						4.9417	869
						4.942	868.83
						5.1378	758.73
						5.2387	699.69
						5.2489	693.71
						5.3291	647.75
						5.4466	585.22
						5.8117	511.25
						5.8472	504.08
						5.875	498.13

## Sheet: Sheet2
Arc length	speed	Arc length	speed	Arc length	speed	Arc length	speed	Arc length	speed
m	m/s	m	m/s	m	m/s	m	m/s	m	m/s
	Plan 1-1		Plan 1-2		Plan 1-3		Plan 1-4		Plan 1-5
cln1x	Height	cln1x	Height	cln1x	Height	cln1x	Height	cln1x	Height
-5.125	8.6554e-17	-5.375	1.7368e-16	-5.625	4.9155e-16	-5.875	1.1668e-61	-6.125	1.7474e-16
-5.0993	0.15999	-5.3151	0.38413	-5.5956	0.12734	-5.8451	0.10901	-5.9752	0.49691
-5.0165	0.44141	-5.1699	1.0321	-5.5862	0.16317	-5.7591	0.3113	-5.7514	1.2949
-5.0098	0.46884	-5.0446	1.6286	-5.5799	0.18838	-5.4024	1.1496	-5.7043	1.207
-4.7206	1.6611	-4.9738	1.5123	-5.2582	1.4809	-5.3333	1.0846	-5.6933	1.1865
-4.7165	1.6489	-4.8123	1.251	-5.0797	1.1848	-5.2257	0.97088	-5.6445	1.1009
-4.6575	1.4777	-4.7825	1.2331	-5.0259	1.0966	-5.205	0.9622	-5.5746	1.0017
-4.6079	1.401	-4.5918	1.1207	-4.9983	1.0561	-5.1028	0.92048	-5.4496	0.82308
-4.4312	1.2895	-4.5015	1.1164	-4.9313	0.9835	-4.9382	0.92192	-5.4473	0.81984
-4.3581	1.2441	-4.4217	1.1148	-4.8754	0.99425	-4.8043	0.91647	-5.3899	0.82518
-4.3381	1.229	-4.331	1.1215	-4.852	0.99312	-4.7989	0.91637	-5.3895	0.82521
-4.308	1.2303	-4.2849	1.1264	-4.7708	0.99881	-4.7115	0.91494	-5.2938	0.82564
-4.2764	1.2323	-4.1979	1.1362	-4.7617	0.99899	-4.6277	0.92022	-5.1065	0.83325
-4.2405	1.2345	-4.0553	1.155	-4.6037	1.0027	-4.6259	0.92034	-4.9239	0.83212
-4.137	1.2454	-4.0533	1.1554	-4.5915	1.0029	-4.5583	0.92671	-4.9237	0.83212
-4.0543	1.2548	-4.0489	1.1564	-4.4322	1.0052	-4.4624	0.94433	-4.8949	0.83256
-3.8336	1.2857	-3.8446	1.2014	-4.4283	1.005	-4.3813	0.9597	-4.868	0.83439
-3.8141	1.289	-3.8139	1.2088	-4.4264	1.0052	-4.3061	0.97314	-4.7567	0.84201
-3.7831	1.2939	-3.8014	1.2118	-4.4102	1.0072	-4.2966	0.97574	-4.6351	0.85341
-3.7279	1.3027	-3.7571	1.2274	-4.3083	1.0208	-4.2229	0.99588	-4.5847	0.8583
-3.6984	1.3074	-3.6769	1.2557	-4.2684	1.0337	-4.1407	1.0156	-4.5341	0.86896
-3.6767	1.3156	-3.6698	1.2575	-4.1447	1.0743	-3.9853	1.0489	-4.4645	0.88314
-3.6692	1.3184	-3.5789	1.2817	-4.1219	1.0818	-3.919	1.0564	-4.4212	0.89343
-3.6193	1.3388	-3.5011	1.3099	-4.1182	1.0829	-3.8749	1.0614	-4.2796	0.92733
-3.4499	1.412	-3.4605	1.3245	-4.114	1.0841	-3.7825	1.0928	-4.2683	0.92984
-3.3747	1.4307	-3.4503	1.3278	-4.0683	1.0967	-3.7608	1.1002	-4.2669	0.93015
-3.3635	1.435	-3.4292	1.3339	-4.0552	1.1003	-3.669	1.1336	-4.2638	0.93105
-3.1277	1.5254	-3.3319	1.3604	-4.0411	1.1027	-3.546	1.1735	-4.1307	0.96959
-3.0896	1.54	-3.295	1.3785	-3.9975	1.1118	-3.5174	1.1833	-4.0474	0.98952
-3.0768	1.545	-3.2419	1.3998	-3.916	1.1288	-3.4966	1.1905	-3.983	1.0042
-3.0719	1.5469	-3.1866	1.4219	-3.9033	1.1311	-3.4763	1.1978	-3.9366	1.0156
-3.0691	1.5484	-3.0699	1.4759	-3.6347	1.1803	-3.4382	1.21	-3.7956	1.0492
-3.0603	1.5518	-3.0679	1.4769	-3.6176	1.1893	-3.4307	1.2125	-3.6947	1.0712
-3.0552	1.5539	-3.0671	1.4772	-3.5505	1.2172	-3.377	1.2303	-3.6028	1.0975
-3.0038	1.575	-2.941	1.5421	-3.5466	1.2184	-3.3399	1.2438	-3.5722	1.1108
-2.7715	1.6905	-2.9204	1.5527	-3.5189	1.2266	-3.2326	1.2862	-3.449	1.1645
-2.7452	1.7041	-2.8901	1.5679	-3.4733	1.2446	-3.1938	1.3016	-3.3985	1.1765
-2.7415	1.706	-2.8822	1.5723	-3.4232	1.2643	-3.1432	1.3154	-3.3148	1.2171
-2.6911	1.735	-2.8472	1.5858	-3.4044	1.2717	-3.0762	1.3426	-3.3068	1.2203
-2.6037	1.7773	-2.8174	1.5979	-3.2293	1.3396	-3.0576	1.3518	-3.1445	1.2785
-2.5425	1.8103	-2.7979	1.6057	-3.219	1.3438	-3.0122	1.3741	-3.116	1.2887
-2.4833	1.8422	-2.7108	1.6433	-3.1591	1.3684	-2.9505	1.4103	-3.0598	1.3167
-2.4125	1.8803	-2.6228	1.6809	-3.0995	1.3928	-2.8536	1.4492	-3.0126	1.3402
-2.3885	1.8925	-2.4943	1.7536	-3.0707	1.404	-2.8031	1.4695	-3.0047	1.3431
-2.3863	1.8937	-2.4759	1.7639	-2.9995	1.4373	-2.7014	1.5102	-2.9203	1.3741
-2.3587	1.9097	-2.4273	1.7887	-2.9717	1.4503	-2.6803	1.5221	-2.9132	1.3766
-2.2783	1.9487	-2.42	1.7923	-2.8667	1.498	-2.6768	1.5245	-2.9117	1.3773
-2.1736	2.0109	-2.4199	1.7923	-2.8571	1.5021	-2.676	1.5249	-2.8972	1.3838
-2.1314	2.036	-2.4197	1.7925	-2.7765	1.5396	-2.6697	1.5285	-2.6725	1.4836
-2.12	2.043	-2.4196	1.7926	-2.7086	1.5746	-2.6242	1.5544	-2.6589	1.4901
-2.1117	2.0482	-2.3965	1.8058	-2.6675	1.5974	-2.6183	1.5578	-2.6315	1.502
-2.1054	2.0521	-2.3901	1.8096	-2.5309	1.6701	-2.5269	1.6105	-2.5672	1.5295
-2.0573	2.0811	-2.3854	1.8124	-2.5301	1.6705	-2.5166	1.6164	-2.5496	1.5383
-2.0442	2.09	-2.1989	1.9167	-2.5298	1.6707	-2.515	1.6172	-2.5143	1.5581
-2.0209	2.1058	-2.1518	1.9441	-2.5279	1.6718	-2.4016	1.6737	-2.4024	1.6199
-1.9258	2.1691	-2.1169	1.9607	-2.5199	1.6763	-2.3863	1.6814	-2.3542	1.6462
-1.8913	2.1887	-2.0983	1.9714	-2.5184	1.6771	-2.3437	1.7037	-2.321	1.6666
-1.8397	2.2169	-2.0538	1.9972	-2.5036	1.6842	-2.2899	1.7299	-2.2809	1.688
-1.8306	2.2222	-1.9547	2.0554	-2.4737	1.6986	-2.2228	1.7691	-2.216	1.7168
-1.7831	2.253	-1.8705	2.1131	-2.2826	1.7874	-2.2086	1.7771	-2.1741	1.7354
-1.7011	2.3046	-1.8476	2.128	-2.2299	1.8179	-2.1625	1.8034	-2.1313	1.7638
-1.6926	2.31	-1.8304	2.1393	-2.1724	1.852	-2.1258	1.8256	-2.072	1.8017
-1.6604	2.329	-1.8169	2.1477	-2.0628	1.9119	-2.0969	1.8412	-2.0668	1.8045
-1.637	2.3444	-1.8077	2.1529	-2.0534	1.9175	-2.0925	1.8436	-2.0165	1.8307
-1.6098	2.3622	-1.7978	2.1584	-2.037	1.9269	-1.9866	1.9042	-1.8987	1.8958
-1.5335	2.4099	-1.7827	2.1666	-2.0317	1.9299	-1.9439	1.9277	-1.8979	1.8963
-1.4975	2.429	-1.7701	2.1735	-1.9664	1.9664	-1.9173	1.9424	-1.8975	1.8965
-1.4418	2.4627	-1.7608	2.1788	-1.9105	2.0059	-1.9118	1.9451	-1.8965	1.8971
-1.4155	2.4787	-1.6974	2.2166	-1.9024	2.0101	-1.8908	1.9557	-1.8646	1.9147
-1.3734	2.5057	-1.6039	2.2721	-1.8881	2.0176	-1.8771	1.9627	-1.8552	1.9208
-1.3279	2.5312	-1.5943	2.2778	-1.8566	2.0379	-1.8687	1.967	-1.8454	1.9264
-1.324	2.5334	-1.5595	2.2982	-1.8375	2.0503	-1.8632	1.9703	-1.7891	1.9582
-1.317	2.5377	-1.5063	2.3346	-1.7971	2.0763	-1.7539	2.0354	-1.7483	1.9809
-1.2447	2.5856	-1.4618	2.3604	-1.7565	2.1036	-1.7311	2.0468	-1.6774	2.0204
-1.23	2.5969	-1.4489	2.3679	-1.6451	2.1671	-1.7193	2.054	-1.6475	2.0332
-1.2266	2.5992	-1.4156	2.3884	-1.5938	2.1964	-1.6753	2.081	-1.6314	2.0401
-1.1874	2.625	-1.3357	2.4364	-1.589	2.1994	-1.6699	2.0844	-1.5017	2.1124
-1.1433	2.6485	-1.3094	2.451	-1.582	2.2038	-1.595	2.1246	-1.4729	2.1302
-1.1302	2.6556	-1.2678	2.4732	-1.5767	2.2079	-1.5769	2.1357	-1.4227	2.1642
-1.0378	2.706	-1.2264	2.4953	-1.5721	2.2107	-1.568	2.1412	-1.4217	2.1648
-1.0346	2.7075	-1.2096	2.5062	-1.5564	2.2206	-1.5599	2.1456	-1.4174	2.1676
-1.0321	2.709	-1.1867	2.5215	-1.5345	2.2333	-1.5324	2.1606	-1.414	2.1704
-1.0218	2.7152	-1.1569	2.54	-1.5051	2.251	-1.5228	2.1662	-1.3783	2.1949
-1.003	2.7263	-1.1258	2.5592	-1.4684	2.2733	-1.5161	2.1706	-1.3396	2.2216
-0.98782	2.734	-1.1118	2.5679	-1.3988	2.3156	-1.4938	2.1861	-1.3075	2.2361
-0.93723	2.76	-1.0933	2.5775	-1.3912	2.3196	-1.4496	2.2169	-1.2698	2.2499
-0.902	2.7779	-1.0707	2.5894	-1.309	2.3663	-1.3989	2.2493	-1.2499	2.2572
-0.88596	2.7841	-1.0411	2.6042	-1.3018	2.3705	-1.3836	2.2571	-1.2316	2.2663
-0.88436	2.7847	-1.0171	2.6188	-1.2823	2.3821	-1.3507	2.2726	-1.1974	2.2909
-0.84023	2.8014	-1.0065	2.6244	-1.2647	2.3926	-1.2871	2.3018	-1.1958	2.2921
-0.79525	2.8191	-0.99068	2.633	-1.2575	2.3961	-1.2636	2.3129	-1.1859	2.297
-0.75137	2.8355	-0.9599	2.648	-1.2495	2.4014	-1.2626	2.3134	-1.1278	2.3253
-0.74074	2.8394	-0.92222	2.6633	-1.2431	2.4057	-1.2413	2.3313	-1.1101	2.3344
-0.72794	2.8434	-0.91193	2.6668	-1.242	2.4064	-1.2063	2.3479	-1.0996	2.3398
-0.70804	2.8494	-0.83289	2.6944	-1.2074	2.4253	-1.1587	2.3826	-1.0786	2.3537
-0.68541	2.8553	-0.80849	2.7042	-1.1145	2.4741	-1.1003	2.4095	-1.0713	2.3584
-0.68139	2.8567	-0.80842	2.7043	-1.0821	2.4911	-1.0957	2.4116	-1.0502	2.3747
-0.66292	2.8631	-0.80775	2.7046	-1.0481	2.509	-1.0934	2.4128	-1.0318	2.3819
-0.65191	2.8653	-0.80712	2.7047	-1.0067	2.5274	-1.0867	2.4158	-0.98082	2.403
-0.6474	2.8662	-0.80706	2.7048	-0.96414	2.5455	-1.0797	2.4192	-0.9464	2.4166
-0.62156	2.8714	-0.78891	2.7107	-0.96019	2.5472	-1.0181	2.4493	-0.91361	2.4301
-0.59638	2.8771	-0.72408	2.7399	-0.95258	2.5512	-1.0135	2.4517	-0.89625	2.4386
-0.5875	2.8791	-0.6743	2.7503	-0.9489	2.5529	-1.0004	2.4583	-0.89491	2.4393
-0.56766	2.8847	-0.67331	2.7506	-0.86946	2.591	-0.98539	2.466	-0.88049	2.4484
-0.55801	2.8869	-0.65418	2.7558	-0.86859	2.5915	-0.93639	2.4916	-0.86326	2.455
-0.54459	2.887	-0.65302	2.7563	-0.86517	2.5931	-0.93598	2.4918	-0.86143	2.4559
-0.51834	2.8876	-0.61777	2.7658	-0.82689	2.6085	-0.9352	2.4922	-0.83936	2.467
-0.50246	2.8886	-0.60785	2.7685	-0.82322	2.6101	-0.90026	2.5098	-0.83841	2.4673
-0.497	2.8882	-0.59575	2.7722	-0.81936	2.6117	-0.89506	2.5115	-0.83224	2.4697
-0.47009	2.8888	-0.58773	2.7746	-0.79738	2.6209	-0.87256	2.5188	-0.79533	2.4857
-0.44424	2.8902	-0.58158	2.7757	-0.75858	2.635	-0.82037	2.5388	-0.789	2.4877
-0.43323	2.8895	-0.57708	2.7759	-0.71754	2.6496	-0.80334	2.5463	-0.77932	2.4908
-0.40006	2.8874	-0.56768	2.7758	-0.71133	2.6519	-0.76075	2.5613	-0.73301	2.4983
-0.39693	2.8872	-0.50204	2.7796	-0.69283	2.6579	-0.74225	2.5677	-0.69556	2.5108
-0.39278	2.8869	-0.46711	2.7819	-0.67322	2.6637	-0.73488	2.5702	-0.6864	2.5124
-0.36722	2.8834	-0.46401	2.7823	-0.65926	2.6679	-0.69072	2.5858	-0.68181	2.5132
-0.35724	2.8824	-0.46183	2.7821	-0.61734	2.6733	-0.67773	2.5882	-0.67	2.5163
-0.33229	2.8799	-0.45055	2.7833	-0.60875	2.6744	-0.67247	2.5892	-0.66535	2.5176
-0.32501	2.8788	-0.44272	2.7819	-0.60599	2.675	-0.64149	2.5925	-0.63847	2.5291
-0.32291	2.8782	-0.4423	2.7819	-0.60054	2.6761	-0.61819	2.5952	-0.59743	2.5373
-0.31775	2.8769	-0.43661	2.7814	-0.56765	2.6827	-0.6031	2.597	-0.59007	2.5388
-0.31467	2.876	-0.38652	2.7834	-0.55669	2.6837	-0.59047	2.5993	-0.54444	2.5444
-0.31034	2.8747	-0.35518	2.7754	-0.54529	2.684	-0.5865	2.6	-0.5438	2.5444
-0.30264	2.8726	-0.32777	2.7721	-0.53012	2.6846	-0.52961	2.6137	-0.52902	2.5455
-0.28121	2.8665	-0.31698	2.7707	-0.48629	2.6908	-0.50741	2.6179	-0.52765	2.5457
-0.27404	2.8646	-0.31364	2.7703	-0.47642	2.6916	-0.49585	2.6174	-0.52674	2.5458
-0.24013	2.8555	-0.29638	2.7674	-0.45745	2.6932	-0.49043	2.6172	-0.51344	2.547
-0.23029	2.8524	-0.28275	2.7653	-0.43659	2.6953	-0.45765	2.619	-0.48802	2.5497
-0.22234	2.8504	-0.23092	2.7526	-0.43246	2.6954	-0.43915	2.6195	-0.46922	2.5519
-0.20366	2.8437	-0.2203	2.75	-0.41363	2.6922	-0.42834	2.6188	-0.44596	2.5551
-0.17259	2.8327	-0.21931	2.7499	-0.39413	2.6894	-0.38706	2.6219	-0.4431	2.5551
-0.16223	2.8283	-0.21655	2.7487	-0.38967	2.6889	-0.38474	2.6222	-0.43719	2.5543
-0.1571	2.8262	-0.20843	2.7451	-0.35804	2.6857	-0.38316	2.6221	-0.42305	2.5543
-0.12786	2.8096	-0.20541	2.7443	-0.33801	2.6842	-0.38016	2.622	-0.41903	2.5543
-0.10906	2.8	-0.19684	2.7418	-0.33203	2.6838	-0.34122	2.6198	-0.41277	2.5542
-0.10156	2.7968	-0.16931	2.7341	-0.32465	2.6832	-0.32657	2.6164	-0.38963	2.5537
-0.079709	2.7883	-0.13671	2.7204	-0.2824	2.6797	-0.30446	2.6107	-0.35242	2.5534
-0.071143	2.7853	-0.1289	2.7175	-0.28108	2.6795	-0.30057	2.6097	-0.34097	2.5523
-0.053586	2.7801	-0.12871	2.7174	-0.26604	2.6776	-0.29252	2.6075	-0.33427	2.5517
-0.023326	2.7774	-0.11138	2.7118	-0.25344	2.676	-0.27355	2.6043	-0.3091	2.5494
0.0073385	2.7767	-0.10575	2.7104	-0.22263	2.6657	-0.26657	2.6032	-0.27661	2.5464
0.012973	2.7765	-0.09132	2.7068	-0.21271	2.6627	-0.25991	2.6017	-0.24429	2.5433
0.021629	2.7776	-0.064773	2.6994	-0.2095	2.6617	-0.25212	2.6007	-0.23964	2.5421
0.027749	2.7782	-0.064481	2.6993	-0.20098	2.6592	-0.2081	2.5949	-0.23276	2.5403
0.032859	2.7792	-0.064273	2.6992	-0.18101	2.6552	-0.20698	2.5948	-0.22867	2.539
0.046254	2.7825	-0.05232	2.6956	-0.17636	2.6543	-0.18836	2.5917	-0.22252	2.537
0.088557	2.7928	-0.049291	2.695	-0.1566	2.6478	-0.18472	2.5911	-0.20748	2.534
0.10193	2.7972	-0.017109	2.6888	-0.14331	2.6444	-0.16166	2.5864	-0.15749	2.5254
0.13877	2.816	-0.0085569	2.6892	-0.11445	2.637	-0.1583	2.5857	-0.14175	2.523
0.15464	2.8254	0.014122	2.6928	-0.11055	2.6363	-0.1434	2.5832	-0.13921	2.5225
0.18072	2.8341	0.019419	2.6928	-0.10672	2.6355	-0.14242	2.583	-0.13788	2.5222
0.2009	2.8409	0.021196	2.6928	-0.06573	2.6269	-0.14108	2.5828	-0.13455	2.5213
0.21531	2.8458	0.038776	2.6959	-0.063177	2.6265	-0.13551	2.5816	-0.11829	2.5186
0.21862	2.8469	0.067951	2.701	-0.035696	2.6232	-0.13478	2.5815	-0.11621	2.5182
0.23548	2.8539	0.079223	2.705	0.0085636	2.6207	-0.13354	2.5813	-0.11006	2.5172
0.2505	2.8602	0.08761	2.708	0.020375	2.6201	-0.12641	2.5797	-0.078774	2.514
0.26161	2.8649	0.092554	2.709	0.02211	2.62	-0.12536	2.5795	-0.051652	2.5124
0.26981	2.8665	0.098093	2.7101	0.028778	2.62	-0.12121	2.5786	-0.047766	2.5119
0.28582	2.8697	0.13292	2.7204	0.041515	2.622	-0.11943	2.5783	-0.038812	2.5116
0.32544	2.8797	0.1517	2.7257	0.056828	2.625	-0.047566	2.5644	-0.0052886	2.5108
0.33586	2.8824	0.17103	2.7322	0.09374	2.6325	-0.047143	2.5643	0.00018369	2.5111
0.34251	2.8835	0.19417	2.7398	0.10413	2.6355	-0.038318	2.5633	0.0053209	2.5116
0.38061	2.8873	0.20866	2.7451	0.11217	2.6379	-0.028283	2.5631	0.0063863	2.5117
0.38212	2.8875	0.22229	2.75	0.11391	2.6382	-0.011521	2.5631	0.021552	2.5125
0.39868	2.8891	0.24216	2.7583	0.17952	2.6507	0.0088893	2.5632	0.062169	2.5139
0.4177	2.8897	0.27011	2.7651	0.18498	2.6519	0.026977	2.563	0.076128	2.5151
0.43551	2.8899	0.28497	2.7662	0.1858	2.6521	0.063348	2.5677	0.077922	2.5153
0.478	2.888	0.34088	2.7749	0.18709	2.6525	0.071443	2.5691	0.084909	2.5161
0.47858	2.8879	0.34495	2.7752	0.19234	2.6538	0.088015	2.571	0.096285	2.5175
0.51071	2.8893	0.35025	2.7756	0.20833	2.6599	0.088368	2.5711	0.11431	2.5213
0.51469	2.8892	0.35196	2.7758	0.2429	2.6731	0.11001	2.5754	0.13955	2.524
0.51521	2.8892	0.35352	2.776	0.26046	2.6766	0.12721	2.5788	0.14113	2.5242
0.51638	2.889	0.40346	2.781	0.30075	2.6799	0.14295	2.5819	0.14802	2.5249
0.5238	2.8877	0.41239	2.7818	0.30116	2.68	0.17096	2.5872	0.18041	2.5283
0.5629	2.8811	0.42992	2.7829	0.30415	2.6804	0.1769	2.5885	0.2085	2.5332
0.56422	2.8809	0.44093	2.7831	0.35294	2.6868	0.17995	2.5891	0.2191	2.535
0.59775	2.8751	0.44569	2.7831	0.36646	2.6893	0.2029	2.5938	0.25176	2.5397
0.63162	2.8702	0.47777	2.784	0.3796	2.6917	0.21433	2.5965	0.27062	2.5419
0.64011	2.8688	0.52973	2.7791	0.384	2.692	0.22234	2.5984	0.27767	2.5427
0.6621	2.8654	0.53015	2.7791	0.40612	2.6921	0.23118	2.6018	0.34466	2.5508
0.67465	2.8621	0.53057	2.779	0.42518	2.6923	0.23534	2.6028	0.34496	2.5508
0.68178	2.8605	0.54064	2.7775	0.44833	2.6927	0.23813	2.603	0.34531	2.5508
0.68449	2.8599	0.5529	2.7756	0.45607	2.6922	0.23942	2.6031	0.36606	2.5509
0.7445	2.8394	0.55332	2.7756	0.46439	2.6917	0.2527	2.6061	0.398	2.5509
0.75297	2.8369	0.58054	2.7712	0.47085	2.69	0.26077	2.608	0.39982	2.5509
0.75907	2.8352	0.59435	2.769	0.48792	2.6883	0.28131	2.6112	0.40211	2.551
0.80616	2.817	0.64637	2.761	0.51935	2.686	0.32856	2.6144	0.46155	2.5535
0.81946	2.8119	0.65427	2.7577	0.52793	2.6856	0.32971	2.6145	0.47714	2.5521
0.82996	2.8077	0.6833	2.7486	0.5576	2.6843	0.33206	2.6147	0.49605	2.5495
0.8389	2.8043	0.68486	2.7482	0.57396	2.6814	0.3376	2.6149	0.54469	2.5438
0.841	2.8033	0.69743	2.7441	0.58376	2.6799	0.33967	2.6148	0.54482	2.5438
0.84898	2.7988	0.72764	2.7345	0.5916	2.6788	0.34076	2.6148	0.56374	2.5422
0.87466	2.7851	0.77711	2.7157	0.63529	2.6718	0.34457	2.6148	0.59581	2.5405
0.8964	2.7745	0.79255	2.7108	0.64878	2.6702	0.35117	2.6152	0.59588	2.5405
0.92336	2.7614	0.79813	2.7092	0.65213	2.6698	0.3764	2.6169	0.59605	2.5404
0.95093	2.7485	0.8161	2.7023	0.67445	2.6622	0.4206	2.6196	0.61509	2.5368
0.95975	2.7444	0.82333	2.6998	0.72959	2.6419	0.42914	2.6201	0.7139	2.5086
0.98236	2.7348	0.88076	2.6812	0.74852	2.6363	0.44793	2.6207	0.71491	2.5083
1.0151	2.7192	0.91495	2.6659	0.78708	2.6236	0.46894	2.6216	0.71731	2.5077
1.0224	2.7148	0.91996	2.6631	0.85051	2.5979	0.47646	2.6211	0.71803	2.5076
1.0384	2.7077	0.93102	2.6568	0.88347	2.5826	0.50528	2.616	0.7188	2.5074
1.068	2.6937	0.96509	2.6371	0.88692	2.5813	0.52531	2.6121	0.72001	2.507
1.0967	2.6802	0.9691	2.635	0.90108	2.5747	0.55746	2.6082	0.72459	2.5054
1.1146	2.669	0.97911	2.6301	0.90864	2.5715	0.59406	2.6078	0.77721	2.4869
1.1629	2.6345	0.98223	2.6286	0.91165	2.5702	0.60729	2.6055	0.81793	2.473
1.2095	2.6077	1.0221	2.6095	1.0233	2.5183	0.61166	2.6043	0.84969	2.4601
1.2607	2.5805	1.1003	2.572	1.0325	2.5126	0.64785	2.5948	0.85553	2.4577
1.2841	2.5682	1.1231	2.5577	1.0431	2.5075	0.66447	2.5915	0.85579	2.4576
1.3033	2.5566	1.1328	2.5525	1.0488	2.5047	0.69179	2.5829	0.85806	2.4568
1.3129	2.5508	1.1428	2.5471	1.0729	2.4925	0.72028	2.5741	0.87583	2.4501
1.3921	2.5034	1.1506	2.5425	1.1097	2.474	0.72594	2.5726	0.91386	2.4361
1.4217	2.4849	1.1603	2.5367	1.1601	2.4497	0.75382	2.5641	0.91834	2.4343
1.4254	2.4822	1.209	2.5091	1.224	2.4146	0.75812	2.5628	0.93478	2.4278
1.4258	2.4819	1.219	2.5036	1.2322	2.4095	0.76784	2.5584	0.96711	2.415
1.4262	2.4817	1.237	2.4936	1.2669	2.3864	0.76897	2.5579	0.97596	2.4108
1.4362	2.4761	1.2674	2.4765	1.2903	2.3708	0.79165	2.5475	0.99668	2.3989
1.4554	2.4635	1.3285	2.4381	1.3368	2.3464	0.79346	2.5468	1.01	2.3912
1.4866	2.4417	1.3608	2.415	1.354	2.3368	0.82521	2.5352	1.0694	2.3559
1.5247	2.415	1.3743	2.4045	1.3934	2.3151	0.85829	2.521	1.0743	2.3537
1.5983	2.3639	1.4943	2.3369	1.4579	2.2801	0.87673	2.5142	1.1009	2.3423
1.6041	2.3599	1.5313	2.3169	1.4827	2.2672	0.89126	2.5089	1.1573	2.3182
1.6055	2.3589	1.5712	2.2931	1.4936	2.2598	0.92758	2.4936	1.164	2.3147
1.6445	2.3318	1.5845	2.2851	1.5126	2.247	0.93019	2.4926	1.1692	2.3116
1.6623	2.3203	1.608	2.2709	1.547	2.2239	0.93237	2.4915	1.2166	2.2788
1.7157	2.2866	1.6469	2.2448	1.5918	2.1986	1.0031	2.4565	1.2218	2.2759
1.8164	2.2288	1.6921	2.2172	1.6521	2.1649	1.004	2.456	1.2499	2.2599
1.85	2.2095	1.6981	2.2135	1.6848	2.1433	1.0353	2.4415	1.2545	2.2572
1.8651	2.1996	1.7845	2.1602	1.8084	2.0722	1.0363	2.4411	1.3632	2.2062
1.8912	2.1851	1.8161	2.1399	1.8165	2.0677	1.0623	2.4295	1.3916	2.1863
1.943	2.1559	1.9091	2.0859	1.8218	2.0649	1.0773	2.4235	1.3927	2.1855
1.9818	2.133	1.9494	2.0588	1.8344	2.0581	1.1212	2.4025	1.4068	2.1781
2.072	2.0802	1.953	2.0569	1.8514	2.048	1.1363	2.3925	1.4155	2.1724
2.0959	2.0647	2.032	2.0152	1.8551	2.0457	1.1806	2.3615	1.4559	2.1462
2.1619	2.0254	2.0779	1.9897	1.8563	2.045	1.2093	2.3423	1.4971	2.1224
2.1705	2.02	2.1135	1.9699	1.986	1.9644	1.2162	2.3383	1.5274	2.1051
2.1732	2.0183	2.1596	1.9408	2.0271	1.9408	1.2247	2.3336	1.5537	2.0894
2.1829	2.0128	2.165	1.9375	2.1141	1.8958	1.2296	2.3302	1.5944	2.0651
2.1877	2.0101	2.1763	1.9307	2.1655	1.8583	1.2316	2.3288	1.6219	2.0479
2.3186	1.9359	2.2185	1.9081	2.1982	1.8344	1.2539	2.3187	1.628	2.0448
2.4093	1.8789	2.3391	1.8337	2.2254	1.8188	1.2722	2.3108	1.6344	2.0416
2.42	1.8719	2.4095	1.7963	2.2347	1.8134	1.333	2.2848	1.6619	2.0301
2.426	1.8683	2.4105	1.7957	2.2758	1.7926	1.3868	2.2551	1.6854	2.0183
2.4467	1.8575	2.4664	1.7648	2.3599	1.7509	1.4064	2.2429	1.8018	1.9501
2.5486	1.8044	2.4674	1.7643	2.3701	1.7459	1.4785	2.1965	1.8035	1.9491
2.6593	1.7449	2.5849	1.6997	2.4167	1.724	1.5004	2.1844	1.8498	1.9275
2.6661	1.7409	2.6246	1.6709	2.4666	1.6999	1.5161	2.1758	1.8678	1.916
2.6673	1.7402	2.8138	1.5836	2.4683	1.6992	1.5925	2.1259	1.8754	1.911
2.6681	1.7397	2.843	1.5703	2.4719	1.6973	1.6036	2.1193	1.9658	1.8528
2.7578	1.6975	2.8505	1.5669	2.4868	1.6891	1.6192	2.11	1.9788	1.8455
2.7879	1.6833	2.8933	1.5492	2.6271	1.6114	1.6412	2.0977	2.0635	1.7995
2.7893	1.6827	2.9023	1.5456	2.7429	1.5496	1.6985	2.0659	2.1306	1.7645
2.7903	1.6823	2.9052	1.5443	2.7546	1.5436	1.7404	2.0425	2.1728	1.7425
2.7941	1.6806	2.9291	1.5348	2.8023	1.5225	1.7954	2.012	2.2367	1.7093
2.8996	1.6317	3.118	1.4567	2.8613	1.4963	1.8475	1.9868	2.2685	1.6929
3.0058	1.5827	3.1913	1.4275	2.9588	1.4528	1.9546	1.9206	2.2697	1.6923
3.1305	1.5295	3.2044	1.4211	3.0698	1.408	1.9802	1.9016	2.2711	1.6916
3.1652	1.5146	3.224	1.4125	3.1168	1.3879	1.9809	1.9011	2.2891	1.6825
3.2053	1.4946	3.224	1.4125	3.1187	1.3871	2.0039	1.8857	2.3308	1.6581
3.235	1.4839	3.5152	1.3054	3.1336	1.3799	2.0107	1.8817	2.4129	1.6115
3.2578	1.476	3.522	1.3033	3.2647	1.3328	2.045	1.8637	2.5009	1.5672
3.3233	1.4478	3.5242	1.3026	3.3206	1.3127	2.099	1.8353	2.5313	1.5534
3.3614	1.4314	3.5926	1.2756	3.3645	1.2934	2.1824	1.7857	2.6155	1.5153
3.467	1.3832	3.619	1.2688	3.4224	1.2727	2.1979	1.7768	2.6916	1.4777
3.5279	1.3694	3.7915	1.2266	3.4295	1.2701	2.1996	1.7759	2.736	1.4545
3.5909	1.3548	3.8486	1.2109	3.5343	1.232	2.274	1.7377	2.7468	1.4486
3.6295	1.3459	3.9136	1.192	3.5952	1.2073	2.2946	1.7267	2.757	1.4443
3.7799	1.3048	3.9985	1.17	3.6672	1.187	2.3769	1.6828	2.9369	1.3684
3.9219	1.2694	4.0186	1.1646	3.6793	1.1835	2.412	1.6624	2.9418	1.3662
3.9748	1.264	4.1146	1.1413	3.7463	1.1645	2.4276	1.6533	3.0488	1.3128
4.0602	1.2601	4.2003	1.1207	3.8766	1.1257	2.4491	1.6405	3.0509	1.3119
4.1124	1.2551	4.2286	1.1195	4.0032	1.0876	2.4501	1.6399	3.1503	1.2688
4.1787	1.2499	4.3094	1.1206	4.0567	1.0715	2.5099	1.6087	3.1503	1.2688
4.4354	1.2474	4.4233	1.1227	4.1136	1.0567	2.5132	1.607	3.1503	1.2688
4.4472	1.2471	4.4436	1.1234	4.1646	1.0448	2.5618	1.5839	3.3484	1.2005
4.4477	1.2471	4.488	1.1123	4.1682	1.0438	2.6994	1.5187	3.3675	1.1948
4.4557	1.2478	4.5914	1.0869	4.1708	1.0432	2.7135	1.5122	3.5802	1.1234
4.5198	1.2486	4.5974	1.0868	4.2649	1.0269	2.748	1.4965	3.6226	1.1069
4.5836	1.3488	4.6848	1.0835	4.2757	1.0251	2.783	1.4798	3.6933	1.0859
4.5895	1.3635	4.7155	1.1303	4.3208	1.0205	2.84	1.4568	3.8197	1.0404
4.7044	1.6548	4.7805	1.241	4.432	1.0094	2.9281	1.4201	3.8282	1.0374
4.7925	1.876	4.9775	1.5816	4.4825	1.0059	2.9956	1.3873	3.8758	1.0235
4.8225	1.7049	5.0055	1.6104	4.5234	1.0048	3.0428	1.3649	3.9351	1.0074
5.0641	0.32287	5.02	1.6242	4.5496	1.0042	3.0627	1.3561	4.0465	0.97724
5.077	0.25451	5.0217	1.6282	4.7803	1.0066	3.1484	1.3221	4.068	0.9722
5.125	1.6037e-50	5.1877	0.85782	4.8669	1.0162	3.2183	1.2963	4.0985	0.96484
		5.1879	0.85721	4.9789	1.0184	3.338	1.252	4.136	0.9558
		5.375	2.3989e-17	5.0371	1.0953	3.4258	1.2171	4.2138	0.94359
				5.1836	1.2905	3.4651	1.2007	4.2939	0.9311
				5.208	1.3208	3.4828	1.1933	4.4374	0.90759
				5.2212	1.3484	3.5663	1.1601	4.5521	0.88613
				5.3133	1.5425	3.6739	1.1287	4.5994	0.87901
				5.5716	0.26524	3.7662	1.1011	4.6601	0.87007
				5.6019	0.12676	3.844	1.0778	4.6604	0.87002
				5.6063	0.10647	3.8565	1.0741	4.6937	0.86424
				5.625	1.7236e-16	3.8706	1.0715	4.8374	0.8341
						4.0188	1.0357	5.0037	0.83585
						4.0758	1.0166	5.0792	0.83697
						4.1617	0.98808	5.1736	0.83923
						4.2468	0.97706	5.211	0.83904
						4.3128	0.96635	5.3029	0.88461
						4.3422	0.9616	5.3437	0.89776
						4.471	0.94716	5.3855	0.91134
						4.5791	0.9354	5.5758	1.0236
						4.6581	0.9259	5.6936	1.1474
						4.6718	0.92403	5.7712	1.2296
						4.6962	0.92092	5.9424	0.58972
						4.7186	0.92107	6.0138	0.3229
						4.7495	0.9178	6.125	2.5481e-16
						4.941	0.91431
						4.9417	0.91429
						4.942	0.91438
						5.1378	0.96097
						5.2387	1.0695
						5.2489	1.0805
						5.3291	1.1828
						5.4466	1.3818
						5.8117	0.20274
						5.8472	0.084828
						5.875	1.1668e-61

## Sheet: Sheet3
Arc length	pressure	Arc length	pressure	Arc length	pressure	Arc length	pressure	Arc length	pressure
m	Pa	m	Pa	m	Pa	m	Pa	m	Pa
	Plan 1-1		Plan 1-2		Plan 1-3		Plan 1-4		Plan 1-5
cln1x	Height	cln1x	Height	cln1x	Height	cln1x	Height	cln1x	Height
-5.125	3523.7	-5.375	3203.3	-5.625	2918.9	-5.875	2672.9	-6.125	2452.7
-5.0993	3523.9	-5.3151	3203.8	-5.5956	2919.5	-5.8451	2673.2	-5.9752	2453.9
-5.0165	3525	-5.1699	3204.8	-5.5862	2919.5	-5.7591	2674	-5.7514	2454.9
-5.0098	3525	-5.0446	3205.3	-5.5799	2919.5	-5.4024	2677.3	-5.7043	2456.3
-4.7206	3526.5	-4.9738	3208.1	-5.2582	2919.9	-5.3333	2679.6	-5.6933	2456.6
-4.7165	3526.7	-4.8123	3212.9	-5.0797	2926.2	-5.2257	2683.2	-5.6445	2457.7
-4.6575	3529	-4.7825	3214.5	-5.0259	2928.1	-5.205	2684.1	-5.5746	2459.9
-4.6079	3530.9	-4.5918	3224.4	-4.9983	2929.2	-5.1028	2688.7	-5.4496	2463.3
-4.4312	3540.8	-4.5015	3229.3	-4.9313	2931	-4.9382	2698.6	-5.4473	2463.3
-4.3581	3544.9	-4.4217	3234.8	-4.8754	2935.2	-4.8043	2709.7	-5.3899	2466
-4.3381	3545.7	-4.331	3242.9	-4.852	2937	-4.7989	2710.1	-5.3895	2466
-4.308	3548.2	-4.2849	3247.5	-4.7708	2942.7	-4.7115	2716.1	-5.2938	2469.8
-4.2764	3550.9	-4.1979	3256.2	-4.7617	2943.3	-4.6277	2723.8	-5.1065	2482.3
-4.2405	3553.9	-4.0553	3271.6	-4.6037	2953.5	-4.6259	2724	-4.9239	2495
-4.137	3562.4	-4.0533	3271.8	-4.5915	2954.5	-4.5583	2730.7	-4.9237	2495
-4.0543	3569.2	-4.0489	3272.4	-4.4322	2968.6	-4.4624	2741.3	-4.8949	2496.8
-3.8336	3597.5	-3.8446	3299.1	-4.4283	2968.9	-4.3813	2750.3	-4.868	2499.5
-3.8141	3600	-3.8139	3303.1	-4.4264	2969.1	-4.3061	2758.5	-4.7567	2510.7
-3.7831	3603.6	-3.8014	3304.7	-4.4102	2970.6	-4.2966	2759.8	-4.6351	2522.9
-3.7279	3609.7	-3.7571	3311.8	-4.3083	2980.5	-4.2229	2769.9	-4.5847	2528
-3.6984	3612.9	-3.6769	3324.6	-4.2684	2985.6	-4.1407	2782.1	-4.5341	2533.5
-3.6767	3615.8	-3.6698	3325.7	-4.1447	3001.4	-3.9853	2804.3	-4.4645	2543
-3.6692	3616.9	-3.5789	3340.3	-4.1219	3004.3	-3.919	2813.3	-4.4212	2548.2
-3.6193	3624.7	-3.5011	3354.2	-4.1182	3004.7	-3.8749	2819.3	-4.2796	2565.1
-3.4499	3651.4	-3.4605	3361.4	-4.114	3005.2	-3.7825	2834.4	-4.2683	2566.6
-3.3747	3662.5	-3.4503	3362.9	-4.0683	3010.3	-3.7608	2838	-4.2669	2566.8
-3.3635	3664.6	-3.4292	3366.4	-4.0552	3011.9	-3.669	2854.6	-4.2638	2567.2
-3.1277	3707.9	-3.3319	3382.1	-4.0411	3013.7	-3.546	2876.1	-4.1307	2586.9
-3.0896	3714.7	-3.295	3389	-3.9975	3020.4	-3.5174	2881.3	-4.0474	2600.5
-3.0768	3717	-3.2419	3399.2	-3.916	3032.9	-3.4966	2885.1	-3.983	2610.8
-3.0719	3717.9	-3.1866	3409.7	-3.9033	3034.8	-3.4763	2889.1	-3.9366	2618.9
-3.0691	3718.5	-3.0699	3432.6	-3.6347	3074.5	-3.4382	2896.4	-3.7956	2642.3
-3.0603	3720.2	-3.0679	3433	-3.6176	3077.5	-3.4307	2897.8	-3.6947	2658
-3.0552	3721.1	-3.0671	3433.1	-3.5505	3089.8	-3.377	2908.4	-3.6028	2674.7
-3.0038	3730.9	-2.941	3459.3	-3.5466	3090.5	-3.3399	2915	-3.5722	2680.5
-2.7715	3777	-2.9204	3463.6	-3.5189	3095.9	-3.2326	2936.1	-3.449	2703.5
-2.7452	3782.3	-2.8901	3469.4	-3.4733	3103.8	-3.1938	2943.7	-3.3985	2712.1
-2.7415	3783	-2.8822	3471	-3.4232	3112.4	-3.1432	2952.9	-3.3148	2728.6
-2.6911	3793.4	-2.8472	3478.1	-3.4044	3115.7	-3.0762	2966.2	-3.3068	2730.1
-2.6037	3811	-2.8174	3484	-3.2293	3148.8	-3.0576	2969.9	-3.1445	2761.9
-2.5425	3824	-2.7979	3488	-3.219	3150.8	-3.0122	2979.1	-3.116	2767.4
-2.4833	3836.5	-2.7108	3505.6	-3.1591	3162.7	-2.9505	2991.7	-3.0598	2778.1
-2.4125	3852	-2.6228	3523.4	-3.0995	3174.6	-2.8536	3011.5	-3.0126	2787.1
-2.3885	3857.5	-2.4943	3551.1	-3.0707	3179.9	-2.8031	3021.9	-3.0047	2788.7
-2.3863	3857.9	-2.4759	3555	-2.9995	3194.3	-2.7014	3042.3	-2.9203	2805.5
-2.3587	3863.7	-2.4273	3564.9	-2.9717	3199.9	-2.6803	3046.6	-2.9132	2806.9
-2.2783	3879.3	-2.42	3566.4	-2.8667	3220.8	-2.6768	3047.4	-2.9117	2807.2
-2.1736	3901.4	-2.4199	3566.4	-2.8571	3222.7	-2.676	3047.5	-2.8972	2810.1
-2.1314	3910.4	-2.4197	3566.4	-2.7765	3239.4	-2.6697	3048.8	-2.6725	2854.7
-2.12	3912.6	-2.4196	3566.5	-2.7086	3253.5	-2.6242	3057.8	-2.6589	2857.4
-2.1117	3914.4	-2.3965	3571	-2.6675	3262	-2.6183	3059	-2.6315	2862.8
-2.1054	3915.6	-2.3901	3572.2	-2.5309	3290.7	-2.5269	3076.1	-2.5672	2874.5
-2.0573	3925.2	-2.3854	3573.2	-2.5301	3290.9	-2.5166	3078	-2.5496	2878
-2.0442	3927.8	-2.1989	3610	-2.5298	3291	-2.515	3078.4	-2.5143	2884.8
-2.0209	3932.4	-2.1518	3619.3	-2.5279	3291.3	-2.4016	3100.8	-2.4024	2905
-1.9258	3950.6	-2.1169	3626.1	-2.5199	3292.9	-2.3863	3103.8	-2.3542	2913.6
-1.8913	3957.2	-2.0983	3629.6	-2.5184	3293.2	-2.3437	3111.8	-2.321	2919.5
-1.8397	3967	-2.0538	3638.1	-2.5036	3296.1	-2.2899	3121.8	-2.2809	2926.6
-1.8306	3968.7	-1.9547	3656.4	-2.4737	3301.9	-2.2228	3134.1	-2.216	2938
-1.7831	3977.4	-1.8705	3672.6	-2.2826	3338.4	-2.2086	3136.6	-2.1741	2945.4
-1.7011	3992.3	-1.8476	3676.7	-2.2299	3348.3	-2.1625	3144.9	-2.1313	2952.9
-1.6926	3993.9	-1.8304	3679.8	-2.1724	3359.5	-2.1258	3151.7	-2.072	2963.1
-1.6604	3999.5	-1.8169	3682.3	-2.0628	3380.5	-2.0969	3157	-2.0668	2963.9
-1.637	4003.6	-1.8077	3683.8	-2.0534	3382.3	-2.0925	3157.8	-2.0165	2972
-1.6098	4008.4	-1.7978	3685.5	-2.037	3385.3	-1.9866	3176.4	-1.8987	2992
-1.5335	4021.3	-1.7827	3688.3	-2.0317	3386.3	-1.9439	3183.8	-1.8979	2992.1
-1.4975	4027.1	-1.7701	3690.6	-1.9664	3398	-1.9173	3188.4	-1.8975	2992.2
-1.4418	4036.3	-1.7608	3692.2	-1.9105	3408.1	-1.9118	3189.3	-1.8965	2992.4
-1.4155	4040.6	-1.6974	3703.2	-1.9024	3409.5	-1.8908	3192.7	-1.8646	2997.5
-1.3734	4047.5	-1.6039	3719.3	-1.8881	3412	-1.8771	3195	-1.8552	2999.1
-1.3279	4054.3	-1.5943	3720.9	-1.8566	3417.5	-1.8687	3196.3	-1.8454	3000.6
-1.324	4054.9	-1.5595	3726.4	-1.8375	3420.8	-1.8632	3197.3	-1.7891	3009.6
-1.317	4056	-1.5063	3734.8	-1.7971	3427.7	-1.7539	3215.5	-1.7483	3015.8
-1.2447	4066.6	-1.4618	3741.8	-1.7565	3434.8	-1.7311	3219.3	-1.6774	3026.7
-1.23	4068.8	-1.4489	3743.8	-1.6451	3453.3	-1.7193	3221.2	-1.6475	3031.2
-1.2266	4069.3	-1.4156	3749.1	-1.5938	3461.8	-1.6753	3228.2	-1.6314	3033.6
-1.1874	4074.7	-1.3357	3761.3	-1.589	3462.6	-1.6699	3229.1	-1.5017	3053
-1.1433	4080.9	-1.3094	3765.2	-1.582	3463.8	-1.595	3240.9	-1.4729	3057.3
-1.1302	4082.7	-1.2678	3771.1	-1.5767	3464.7	-1.5769	3243.8	-1.4227	3064.4
-1.0378	4094.8	-1.2264	3776.9	-1.5721	3465.4	-1.568	3245.2	-1.4217	3064.6
-1.0346	4095.2	-1.2096	3779.2	-1.5564	3467.8	-1.5599	3246.4	-1.4174	3065.2
-1.0321	4095.5	-1.1867	3782.4	-1.5345	3471.1	-1.5324	3250.4	-1.414	3065.7
-1.0218	4096.8	-1.1569	3786.4	-1.5051	3475.6	-1.5228	3251.8	-1.3783	3070.6
-1.003	4099.1	-1.1258	3790.3	-1.4684	3481.1	-1.5161	3252.7	-1.3396	3076
-0.98782	4100.8	-1.1118	3792	-1.3988	3491.6	-1.4938	3256	-1.3075	3080.2
-0.93723	4106.7	-1.0933	3794.3	-1.3912	3492.7	-1.4496	3262.5	-1.2698	3085.2
-0.902	4110.7	-1.0707	3797.2	-1.309	3504.6	-1.3989	3270.1	-1.2499	3087.9
-0.88596	4112.4	-1.0411	3800.9	-1.3018	3505.6	-1.3836	3272.3	-1.2316	3090.2
-0.88436	4112.5	-1.0171	3804	-1.2823	3508.3	-1.3507	3276.8	-1.1974	3094.6
-0.84023	4117.1	-1.0065	3805.3	-1.2647	3510.8	-1.2871	3285.6	-1.1958	3094.8
-0.79525	4121.7	-0.99068	3807.1	-1.2575	3511.8	-1.2636	3288.8	-1.1859	3096
-0.75137	4125.9	-0.9599	3810.6	-1.2495	3512.9	-1.2626	3288.9	-1.1278	3103
-0.74074	4126.8	-0.92222	3814.7	-1.2431	3513.8	-1.2413	3291.8	-1.1101	3105
-0.72794	4128	-0.91193	3815.8	-1.242	3513.9	-1.2063	3296.2	-1.0996	3106.3
-0.70804	4129.7	-0.83289	3824.1	-1.2074	3518.4	-1.1587	3302.2	-1.0786	3108.6
-0.68541	4131.6	-0.80849	3826.6	-1.1145	3530.3	-1.1003	3309.4	-1.0713	3109.5
-0.68139	4132	-0.80842	3826.6	-1.0821	3534.3	-1.0957	3310	-1.0502	3112
-0.66292	4133.5	-0.80775	3826.7	-1.0481	3538.6	-1.0934	3310.3	-1.0318	3114.1
-0.65191	4134.4	-0.80712	3826.7	-1.0067	3543.5	-1.0867	3311.1	-0.98082	3119.9
-0.6474	4134.7	-0.80706	3826.7	-0.96414	3548.3	-1.0797	3311.9	-0.9464	3123.5
-0.62156	4136.7	-0.78891	3828.4	-0.96019	3548.7	-1.0181	3319.1	-0.91361	3126.7
-0.59638	4138.6	-0.72408	3834.2	-0.95258	3549.5	-1.0135	3319.6	-0.89625	3128.4
-0.5875	4139.2	-0.6743	3838.4	-0.9489	3549.9	-1.0004	3321.2	-0.89491	3128.5
-0.56766	4140.7	-0.67331	3838.5	-0.86946	3558.2	-0.98539	3322.8	-0.88049	3130
-0.55801	4141.3	-0.65418	3840	-0.86859	3558.3	-0.93639	3328.2	-0.86326	3131.7
-0.54459	4142.2	-0.65302	3840.1	-0.86517	3558.6	-0.93598	3328.3	-0.86143	3131.9
-0.51834	4143.8	-0.61777	3842.7	-0.82689	3562.4	-0.9352	3328.3	-0.83936	3134.2
-0.50246	4144.8	-0.60785	3843.4	-0.82322	3562.8	-0.90026	3331.9	-0.83841	3134.3
-0.497	4145.1	-0.59575	3844.3	-0.81936	3563.1	-0.89506	3332.4	-0.83224	3134.9
-0.47009	4146.6	-0.58773	3844.9	-0.79738	3565.2	-0.87256	3334.5	-0.79533	3138.1
-0.44424	4148	-0.58158	3845.3	-0.75858	3568.6	-0.82037	3339.7	-0.789	3138.7
-0.43323	4148.6	-0.57708	3845.6	-0.71754	3572.1	-0.80334	3341.3	-0.77932	3139.5
-0.40006	4150.2	-0.56768	3846.2	-0.71133	3572.6	-0.76075	3344.9	-0.73301	3143.5
-0.39693	4150.4	-0.50204	3850.2	-0.69283	3574.2	-0.74225	3346.5	-0.69556	3146.5
-0.39278	4150.6	-0.46711	3852.3	-0.67322	3575.8	-0.73488	3347.1	-0.6864	3147.2
-0.36722	4151.7	-0.46401	3852.5	-0.65926	3576.9	-0.69072	3351	-0.68181	3147.6
-0.35724	4152.1	-0.46183	3852.6	-0.61734	3579.9	-0.67773	3351.9	-0.67	3148.4
-0.33229	4153.1	-0.45055	3853.2	-0.60875	3580.5	-0.67247	3352.3	-0.66535	3148.7
-0.32501	4153.4	-0.44272	3853.5	-0.60599	3580.7	-0.64149	3354.6	-0.63847	3150.7
-0.32291	4153.5	-0.4423	3853.6	-0.60054	3581.1	-0.61819	3356.2	-0.59743	3153.7
-0.31775	4153.7	-0.43661	3853.8	-0.56765	3583.4	-0.6031	3357.3	-0.59007	3154.2
-0.31467	4153.8	-0.38652	3856.2	-0.55669	3584.1	-0.59047	3358.1	-0.54444	3157
-0.31034	4154	-0.35518	3857.5	-0.54529	3584.8	-0.5865	3358.3	-0.5438	3157.1
-0.30264	4154.2	-0.32777	3858.5	-0.53012	3585.7	-0.52961	3362	-0.52902	3158
-0.28121	4154.9	-0.31698	3859	-0.48629	3588.3	-0.50741	3363.4	-0.52765	3158.1
-0.27404	4155.1	-0.31364	3859.1	-0.47642	3588.8	-0.49585	3364	-0.52674	3158.1
-0.24013	4156.1	-0.29638	3859.7	-0.45745	3589.9	-0.49043	3364.3	-0.51344	3158.8
-0.23029	4156.4	-0.28275	3860.1	-0.43659	3591	-0.45765	3366	-0.48802	3160.1
-0.22234	4156.6	-0.23092	3861.5	-0.43246	3591.2	-0.43915	3367	-0.46922	3161.1
-0.20366	4157	-0.2203	3861.8	-0.41363	3592	-0.42834	3367.5	-0.44596	3162.4
-0.17259	4157.6	-0.21931	3861.8	-0.39413	3592.8	-0.38706	3369.3	-0.4431	3162.5
-0.16223	4157.8	-0.21655	3861.9	-0.38967	3593	-0.38474	3369.4	-0.43719	3162.8
-0.1571	4157.9	-0.20843	3862.1	-0.35804	3594.3	-0.38316	3369.5	-0.42305	3163.4
-0.12786	4158.3	-0.20541	3862.1	-0.33801	3595.1	-0.38016	3369.6	-0.41903	3163.6
-0.10906	4158.6	-0.19684	3862.3	-0.33203	3595.4	-0.34122	3371.1	-0.41277	3163.9
-0.10156	4158.7	-0.16931	3862.8	-0.32465	3595.6	-0.32657	3371.6	-0.38963	3164.8
-0.079709	4158.9	-0.13671	3863.4	-0.2824	3597	-0.30446	3372.4	-0.35242	3166.5
-0.071143	4158.9	-0.1289	3863.5	-0.28108	3597.1	-0.30057	3372.6	-0.34097	3166.9
-0.053586	4159	-0.12871	3863.5	-0.26604	3597.5	-0.29252	3372.8	-0.33427	3167.1
-0.023326	4159.1	-0.11138	3863.7	-0.25344	3597.9	-0.27355	3373.4	-0.3091	3167.9
0.0073385	4159.1	-0.10575	3863.8	-0.22263	3598.6	-0.26657	3373.6	-0.27661	3169
0.012973	4159.1	-0.09132	3863.9	-0.21271	3598.9	-0.25991	3373.7	-0.24429	3169.8
0.021629	4159.1	-0.064773	3864.1	-0.2095	3599	-0.25212	3373.9	-0.23964	3169.9
0.027749	4159.1	-0.064481	3864.2	-0.20098	3599.1	-0.2081	3375	-0.23276	3170.1
0.032859	4159.1	-0.064273	3864.2	-0.18101	3599.5	-0.20698	3375	-0.22867	3170.2
0.046254	4159	-0.05232	3864.2	-0.17636	3599.6	-0.18836	3375.4	-0.22252	3170.3
0.088557	4158.8	-0.049291	3864.2	-0.1566	3600	-0.18472	3375.5	-0.20748	3170.7
0.10193	4158.6	-0.017109	3864.3	-0.14331	3600.2	-0.16166	3375.9	-0.15749	3171.7
0.13877	4158.1	-0.0085569	3864.3	-0.11445	3600.6	-0.1583	3375.9	-0.14175	3171.9
0.15464	4157.9	0.014122	3864.3	-0.11055	3600.7	-0.1434	3376.2	-0.13921	3172
0.18072	4157.4	0.019419	3864.3	-0.10672	3600.7	-0.14242	3376.2	-0.13788	3172
0.2009	4157.1	0.021196	3864.3	-0.06573	3601	-0.14108	3376.2	-0.13455	3172.1
0.21531	4156.8	0.038776	3864.2	-0.063177	3601.1	-0.13551	3376.3	-0.11829	3172.2
0.21862	4156.7	0.067951	3864.1	-0.035696	3601.2	-0.13478	3376.3	-0.11621	3172.2
0.23548	4156.2	0.079223	3864	0.0085636	3601.2	-0.13354	3376.3	-0.11006	3172.3
0.2505	4155.8	0.08761	3863.9	0.020375	3601.2	-0.12641	3376.4	-0.078774	3172.6
0.26161	4155.5	0.092554	3863.9	0.02211	3601.2	-0.12536	3376.4	-0.051652	3172.7
0.26981	4155.2	0.098093	3863.8	0.028778	3601.2	-0.12121	3376.5	-0.047766	3172.8
0.28582	4154.7	0.13292	3863.4	0.041515	3601.2	-0.11943	3376.5	-0.038812	3172.8
0.32544	4153.3	0.1517	3863.1	0.056828	3601.1	-0.047566	3377.1	-0.0052886	3172.9
0.33586	4152.9	0.17103	3862.8	0.09374	3600.8	-0.047143	3377.1	0.00018369	3172.9
0.34251	4152.7	0.19417	3862.3	0.10413	3600.7	-0.038318	3377.2	0.0053209	3172.9
0.38061	4151.1	0.20866	3862	0.11217	3600.6	-0.028283	3377.2	0.0063863	3172.9
0.38212	4151	0.22229	3861.7	0.11391	3600.6	-0.011521	3377.2	0.021552	3172.8
0.39868	4150.3	0.24216	3861.2	0.17952	3599.6	0.0088893	3377.2	0.062169	3172.7
0.4177	4149.4	0.27011	3860.4	0.18498	3599.5	0.026977	3377.2	0.076128	3172.6
0.43551	4148.4	0.28497	3860	0.1858	3599.5	0.063348	3377	0.077922	3172.6
0.478	4146.1	0.34088	3858	0.18709	3599.4	0.071443	3377	0.084909	3172.5
0.47858	4146.1	0.34495	3857.9	0.19234	3599.3	0.088015	3376.8	0.096285	3172.4
0.51071	4144.3	0.35025	3857.7	0.20833	3599	0.088368	3376.8	0.11431	3172.2
0.51469	4144	0.35196	3857.7	0.2429	3598.2	0.11001	3376.6	0.13955	3172
0.51521	4144	0.35352	3857.6	0.26046	3597.7	0.12721	3376.3	0.14113	3171.9
0.51638	4143.9	0.40346	3855.4	0.30075	3596.4	0.14295	3376.1	0.14802	3171.8
0.5238	4143.4	0.41239	3855	0.30116	3596.4	0.17096	3375.7	0.18041	3171.2
0.5629	4140.9	0.42992	3854.1	0.30415	3596.3	0.1769	3375.6	0.2085	3170.8
0.56422	4140.8	0.44093	3853.6	0.35294	3594.5	0.17995	3375.5	0.2191	3170.5
0.59775	4138.5	0.44569	3853.4	0.36646	3594	0.2029	3375.1	0.25176	3169.7
0.63162	4135.9	0.47777	3851.6	0.3796	3593.5	0.21433	3374.8	0.27062	3169.2
0.64011	4135.2	0.52973	3848.6	0.384	3593.3	0.22234	3374.7	0.27767	3169
0.6621	4133.5	0.53015	3848.6	0.40612	3592.2	0.23118	3374.5	0.34466	3166.9
0.67465	4132.5	0.53057	3848.5	0.42518	3591.4	0.23534	3374.4	0.34496	3166.9
0.68178	4131.9	0.54064	3847.9	0.44833	3590.3	0.23813	3374.3	0.34531	3166.9
0.68449	4131.7	0.5529	3847.1	0.45607	3589.9	0.23942	3374.3	0.36606	3166
0.7445	4126.4	0.55332	3847.1	0.46439	3589.5	0.2527	3373.9	0.398	3164.6
0.75297	4125.6	0.58054	3845.2	0.47085	3589.1	0.26077	3373.6	0.39982	3164.5
0.75907	4125.1	0.59435	3844.2	0.48792	3588.1	0.28131	3373	0.40211	3164.4
0.80616	4120.7	0.64637	3840.5	0.51935	3586.3	0.32856	3371.6	0.46155	3161.7
0.81946	4119.4	0.65427	3839.9	0.52793	3585.7	0.32971	3371.5	0.47714	3160.9
0.82996	4118.3	0.6833	3837.4	0.5576	3583.9	0.33206	3371.4	0.49605	3159.8
0.8389	4117.4	0.68486	3837.3	0.57396	3583	0.3376	3371.2	0.54469	3157
0.841	4117.2	0.69743	3836.3	0.58376	3582.3	0.33967	3371.1	0.54482	3157
0.84898	4116.3	0.72764	3833.7	0.5916	3581.7	0.34076	3371.1	0.56374	3155.8
0.87466	4113.6	0.77711	3829.4	0.63529	3578.6	0.34457	3370.9	0.59581	3153.8
0.8964	4111.2	0.79255	3828	0.64878	3577.6	0.35117	3370.7	0.59588	3153.8
0.92336	4108.3	0.79813	3827.5	0.65213	3577.4	0.3764	3369.6	0.59605	3153.8
0.95093	4105.2	0.8161	3825.7	0.67445	3575.6	0.4206	3367.8	0.61509	3152.5
0.95975	4104.2	0.82333	3825	0.72959	3571	0.42914	3367.4	0.7139	3145.2
0.98236	4101.5	0.88076	3819.1	0.74852	3569.4	0.44793	3366.4	0.71491	3145.1
1.0151	4097.5	0.91495	3815.5	0.78708	3566	0.46894	3365.3	0.71731	3144.9
1.0224	4096.6	0.91996	3815	0.85051	3560	0.47646	3364.9	0.71803	3144.9
1.0384	4094.6	0.93102	3813.7	0.88347	3556.7	0.50528	3363.3	0.7188	3144.8
1.068	4090.8	0.96509	3810	0.88692	3556.3	0.52531	3362.1	0.72001	3144.7
1.0967	4087.2	0.9691	3809.5	0.90108	3554.9	0.55746	3360.1	0.72459	3144.3
1.1146	4084.8	0.97911	3808.4	0.90864	3554.1	0.59406	3357.9	0.77721	3139.7
1.1629	4078.1	0.98223	3808	0.91165	3553.7	0.60729	3357	0.81793	3136.1
1.2095	4071.6	1.0221	3803.3	1.0233	3541.5	0.61166	3356.7	0.84969	3133
1.2607	4064.3	1.1003	3793.6	1.0325	3540.4	0.64785	3354	0.85553	3132.4
1.2841	4061	1.1231	3790.7	1.0431	3539.1	0.66447	3352.8	0.85579	3132.4
1.3033	4058.2	1.1328	3789.4	1.0488	3538.5	0.69179	3350.6	0.85806	3132.2
1.3129	4056.8	1.1428	3788.1	1.0729	3535.5	0.72028	3348.3	0.87583	3130.4
1.3921	4044.4	1.1506	3787.1	1.1097	3530.9	0.72594	3347.8	0.91386	3126.7
1.4217	4039.7	1.1603	3785.9	1.1601	3524.6	0.75382	3345.5	0.91834	3126.2
1.4254	4039.1	1.209	3779.3	1.224	3516.1	0.75812	3345.1	0.93478	3124.5
1.4258	4039	1.219	3777.9	1.2322	3515	0.76784	3344.3	0.96711	3121.2
1.4262	4038.9	1.237	3775.4	1.2669	3510.1	0.76897	3344.2	0.97596	3120.3
1.4362	4037.4	1.2674	3771.1	1.2903	3506.9	0.79165	3342.2	0.99668	3118
1.4554	4034.3	1.3285	3762.4	1.3368	3500.4	0.79346	3342	1.01	3116.5
1.4866	4029.2	1.3608	3757.5	1.354	3497.9	0.82521	3339	1.0694	3109.8
1.5247	4022.8	1.3743	3755.5	1.3934	3492.1	0.85829	3335.8	1.0743	3109.2
1.5983	4010.5	1.4943	3736.7	1.4579	3482.8	0.87673	3334	1.1009	3106.2
1.6041	4009.5	1.5313	3730.9	1.4827	3479	0.89126	3332.6	1.1573	3099.3
1.6055	4009.2	1.5712	3724.3	1.4936	3477.3	0.92758	3329	1.164	3098.4
1.6445	4002	1.5845	3722.1	1.5126	3474.3	0.93019	3328.8	1.1692	3097.8
1.6623	3998.8	1.608	3718.2	1.547	3468.8	0.93237	3328.5	1.2166	3092.1
1.7157	3989.3	1.6469	3711.6	1.5918	3461.6	1.0031	3320.6	1.2218	3091.5
1.8164	3970.9	1.6921	3703.9	1.6521	3451.9	1.004	3320.5	1.2499	3087.8
1.85	3964.7	1.6981	3702.8	1.6848	3446.4	1.0353	3317	1.2545	3087.2
1.8651	3962	1.7845	3688	1.8084	3425.9	1.0363	3316.9	1.3632	3072.8
1.8912	3956.9	1.8161	3682.2	1.8165	3424.6	1.0623	3313.9	1.3916	3068.7
1.943	3947.2	1.9091	3665	1.8218	3423.7	1.0773	3312.2	1.3927	3068.5
1.9818	3939.6	1.9494	3657.5	1.8344	3421.4	1.1212	3306.9	1.4068	3066.5
2.072	3921.9	1.953	3656.8	1.8514	3418.6	1.1363	3305	1.4155	3065.3
2.0959	3917	2.032	3641.6	1.8551	3417.9	1.1806	3299.4	1.4559	3059.4
2.1619	3903.8	2.0779	3633	1.8563	3417.7	1.2093	3295.7	1.4971	3053.5
2.1705	3902	2.1135	3626.4	1.986	3393.9	1.2162	3294.8	1.5274	3049.3
2.1732	3901.5	2.1596	3617.8	2.0271	3386.3	1.2247	3293.8	1.5537	3045.4
2.1829	3899.5	2.165	3616.7	2.1141	3370.2	1.2296	3293.1	1.5944	3039.3
2.1877	3898.5	2.1763	3614.5	2.1655	3360.9	1.2316	3292.9	1.6219	3035.2
2.3186	3871.2	2.2185	3606.2	2.1982	3355	1.2539	3289.8	1.628	3034.3
2.4093	3852.7	2.3391	3582	2.2254	3349.5	1.2722	3287.3	1.6344	3033.3
2.42	3850.4	2.4095	3567.2	2.2347	3347.7	1.333	3279	1.6619	3029.2
2.426	3849.1	2.4105	3567	2.2758	3340	1.3868	3271.3	1.6854	3025.7
2.4467	3844.9	2.4664	3555.7	2.3599	3323.6	1.4064	3268.4	1.8018	3007.4
2.5486	3824	2.4674	3555.5	2.3701	3321.6	1.4785	3257.9	1.8035	3007.1
2.6593	3800.2	2.5849	3530.9	2.4167	3312.4	1.5004	3254.7	1.8498	2999.8
2.6661	3798.8	2.6246	3522.4	2.4666	3302.5	1.5161	3252.5	1.8678	2996.9
2.6673	3798.5	2.8138	3484.4	2.4683	3302.2	1.5925	3240.6	1.8754	2995.6
2.6681	3798.3	2.843	3478.5	2.4719	3301.5	1.6036	3238.9	1.9658	2980.6
2.7578	3780.2	2.8505	3477	2.4868	3298.5	1.6192	3236.4	1.9788	2978.5
2.7879	3774.1	2.8933	3468.4	2.6271	3270.3	1.6412	3233.2	2.0635	2964.3
2.7893	3773.8	2.9023	3466.5	2.7429	3247.3	1.6985	3224.2	2.1306	2953
2.7903	3773.6	2.9052	3466	2.7546	3244.9	1.7404	3217.2	2.1728	2945.7
2.7941	3772.9	2.9291	3461.4	2.8023	3234.8	1.7954	3208	2.2367	2934.7
2.8996	3751.4	3.118	3424.5	2.8613	3222.3	1.8475	3199.4	2.2685	2929.2
3.0058	3730.1	3.1913	3410.1	2.9588	3202.1	1.9546	3181.6	2.2697	2929
3.1305	3706.4	3.2044	3407.4	3.0698	3179.5	1.9802	3177.1	2.2711	2928.8
3.1652	3699.9	3.224	3403.4	3.1168	3169.9	1.9809	3177	2.2891	2925.7
3.2053	3692.1	3.224	3403.4	3.1187	3169.5	2.0039	3173	2.3308	2917.7
3.235	3687.4	3.5152	3350.7	3.1336	3166.4	2.0107	3171.8	2.4129	2902.3
3.2578	3683.9	3.522	3349.5	3.2647	3142	2.045	3165.5	2.5009	2886.7
3.3233	3672.4	3.5242	3349.2	3.3206	3131.6	2.099	3155.5	2.5313	2881.2
3.3614	3665.8	3.5926	3338.3	3.3645	3122.6	2.1824	3140.6	2.6155	2865.9
3.467	3646.9	3.619	3334.6	3.4224	3112.7	2.1979	3137.8	2.6916	2851.4
3.5279	3637.7	3.7915	3309.9	3.4295	3111.4	2.1996	3137.5	2.736	2843.1
3.5909	3629.3	3.8486	3301.4	3.5343	3093	2.274	3123.6	2.7468	2841.1
3.6295	3624.2	3.9136	3291.3	3.5952	3081	2.2946	3119.9	2.757	2839.1
3.7799	3601	3.9985	3281	3.6672	3068.8	2.3769	3105.2	2.9369	2803.5
3.9219	3583.4	4.0186	3278.5	3.6793	3066.9	2.412	3098.4	2.9418	2802.6
3.9748	3577.8	4.1146	3266.8	3.7463	3056.3	2.4276	3095.3	3.0488	2781.3
4.0602	3569.6	4.2003	3256.3	3.8766	3035.7	2.4491	3091.1	3.0509	2780.9
4.1124	3563.9	4.2286	3253.5	4.0032	3019	2.4501	3090.9	3.1503	2761.3
4.1787	3556.4	4.3094	3246.1	4.0567	3012	2.5099	3079.4	3.1503	2761.3
4.4354	3540	4.4233	3235.6	4.1136	3003.6	2.5132	3078.7	3.1503	2761.3
4.4472	3539.3	4.4436	3233.6	4.1646	2996.3	2.5618	3068.9	3.3484	2722.6
4.4477	3539.2	4.488	3230.4	4.1682	2995.8	2.6994	3041	3.3675	2719
4.4557	3538.6	4.5914	3222.8	4.1708	2995.4	2.7135	3038.2	3.5802	2677.9
4.5198	3533.8	4.5974	3222.3	4.2649	2985.1	2.748	3031.5	3.6226	2670
4.5836	3531.5	4.6848	3216	4.2757	2983.9	2.783	3024.6	3.6933	2658.7
4.5895	3531.4	4.7155	3215.1	4.3208	2979	2.84	3013.6	3.8197	2636.5
4.7044	3528.2	4.7805	3213.1	4.432	2966.8	2.9281	2996.3	3.8282	2635
4.7925	3525	4.9775	3207.3	4.4825	2963.7	2.9956	2982.5	3.8758	2627.3
4.8225	3524.9	5.0055	3206.6	4.5234	2960.6	3.0428	2972.7	3.9351	2617.8
5.0641	3524	5.02	3206.3	4.5496	2958.7	3.0627	2968.6	4.0465	2600
5.077	3523.8	5.0217	3206.2	4.7803	2939.1	3.1484	2951.2	4.068	2596.8
5.125	3523.3	5.1877	3205.7	4.8669	2933.5	3.2183	2937.5	4.0985	2592.4
		5.1879	3205.7	4.9789	2927.1	3.338	2914.1	4.136	2587
		5.375	3204	5.0371	2925.4	3.4258	2896.8	4.2138	2576.8
				5.1836	2920.9	3.4651	2889.1	4.2939	2566.3
				5.208	2920.1	3.4828	2885.6	4.4374	2547.5
				5.2212	2919.7	3.5663	2870.7	4.5521	2532
				5.3133	2917	3.6739	2853.2	4.5994	2527.5
				5.5716	2917.3	3.7662	2837.3	4.6601	2521.2
				5.6019	2917.1	3.844	2824	4.6604	2521.1
				5.6063	2917.1	3.8565	2821.9	4.6937	2517.6
				5.625	2916.8	3.8706	2820	4.8374	2501.3
						4.0188	2798.8	5.0037	2489
						4.0758	2790.1	5.0792	2483.3
						4.1617	2777.1	5.1736	2476.3
						4.2468	2767.6	5.211	2473.4
						4.3128	2758.8	5.3029	2470.5
						4.3422	2754.8	5.3437	2469
						4.471	2741.1	5.3855	2467.3
						4.5791	2729.5	5.5758	2460.4
						4.6581	2720.4	5.6936	2456.5
						4.6718	2719.1	5.7712	2454
						4.6962	2716.9	5.9424	2453.5
						4.7186	2715.3	6.0138	2453.3
						4.7495	2713.1	6.125	2452
						4.941	2696.7
						4.9417	2696.7
						4.942	2696.7
						5.1378	2687.3
						5.2387	2682.9
						5.2489	2682.5
						5.3291	2679.2
						5.4466	2674.8
						5.8117	2673.8
						5.8472	2673.7
						5.875	2673.4
